# Supplementary material for: Quantifying the scale effect in geospatial big data using semi-variograms
Source: PLoS One. 2019 Nov 14;14(11):e0225139. doi: 10.1371/journal.pone.0225139 (PMC6855636; doi:10.1371/journal.pone.0225139)
Supplement: S1 File — Valid records of the POI check-in data in Beijing, Shanghai, Chengdu and Wuhan from Sina Weibo in 2014. (ZIP) [file pone.0225139.s001.zip]

Archive with 5 entries (4 files):
- WEIBO_CHECKINS_2014/
- WEIBO_CHECKINS_2014/WEIBO_CHECKINS_BEIJING.csv
- WEIBO_CHECKINS_2014/WEIBO_CHECKINS_CHENGDU.csv
- WEIBO_CHECKINS_2014/WEIBO_CHECKINS_SHANGHAI.csv
- WEIBO_CHECKINS_2014/WEIBO_CHECKINS_WUHAN.csv
