# Supplementary material for: Quantifying the scale effect in geospatial big data using semi-variograms
Source: PLoS One. 2019 Nov 14;14(11):e0225139. doi: 10.1371/journal.pone.0225139 (PMC6855636; doi:10.1371/journal.pone.0225139)
Supplement: S1 File — Valid records of the POI check-in data in Beijing, Shanghai, Chengdu and Wuhan from Sina Weibo in 2014. (ZIP) [file pone.0225139.s001.zip › WEIBO_CHECKINS_2014/WEIBO_CHECKINS_BEIJING.csv]

lon	lat	checkin_num
116.3038476	39.99060907	1
116.3653973	39.97592289	5
116.4830609	39.93889609	2
116.4502035	39.87885219	2
116.4433128	39.92098427	1
116.4737214	39.97716723	2
116.4730026	39.90877805	3
116.4524664	39.89547337	4
116.3214248	39.92796793	1
116.430556	39.93362229	1
116.4121124	39.98397667	1
116.4775476	39.9966666	4
116.3445997	39.9667226	1
116.3023052	39.96543204	3
116.4830609	39.93889609	1
116.4437077	39.9429454	43
116.4436141	39.95796309	2
116.3079917	39.96969402	1
116.4830609	39.93889609	5
116.3425601	39.9605771	5
116.4528877	39.89193447	2
116.4139031	39.95608223	4
116.3689946	39.90789022	5
116.2978279	39.90683319	2
116.2568104	39.90559935	2
116.3203359	39.93160909	2
116.4844108	39.98405665	3
116.2973314	39.97992067	7
116.4402607	39.92304963	1
116.4352843	39.90624911	4
116.3469034	39.99228755	2
116.4336716	39.9621333	1
116.487482	39.79775401	1
116.4046303	39.92179556	2
116.4106652	39.89555081	1
116.4737214	39.97716723	4
116.4047904	39.9835531	15
116.3334965	39.9960612	17
116.4692741	39.90610517	1
116.4242406	39.88989523	4
116.4555816	39.95148959	2
116.4566816	39.9075945	1
116.4116549	39.97914714	2
116.4830609	39.93889609	2
116.3895324	39.96201559	1
116.3757985	39.97832301	1
116.3092822	39.99872027	2
116.4844108	39.98405665	6
116.4582326	39.8677099	14
116.3008052	39.96547664	1
116.4236097	39.92331357	7
116.4605789	39.95670118	3
116.4511551	39.91702247	2
116.4047361	39.87034914	6
116.4915017	39.9900589	4
116.3588967	39.99757885	1
116.4720824	39.79694277	10
116.3139967	39.97928015	2
116.4872189	39.88109149	1
116.4819833	39.92116293	3
116.4027969	39.99268063	61
116.3462037	39.98623888	1
116.3669495	39.93223307	1
116.2863448	39.95787084	14
116.279356	39.92182906	1
116.4331255	39.98807131	4
116.4313672	39.86699522	4
116.4772506	39.92267885	2
116.407029	39.96897488	7
116.4304203	39.91799009	15
116.464112	39.9837211	4
116.4366505	39.92716277	87
116.3096333	39.9303096	1
116.3639651	39.97594753	10
116.4618064	39.93476685	86
116.2663525	39.93955374	28
116.4805053	39.98319457	16
116.4295548	39.93148847	1
116.4451877	39.91510607	1
116.4142413	39.93955026	1
116.4755815	39.79829148	13
116.3802764	39.95243793	6
116.3244079	39.99465185	6
116.3064227	39.97557512	46
116.3140664	39.90898181	6
116.4339612	39.90938626	3
116.3064297	39.9799542	5
116.4432657	39.92979196	3
116.4689182	39.93654423	28
116.4666888	39.94788647	2
116.280982	39.9571077	49
116.2978355	39.90692854	1
116.4100596	39.91368852	8
116.4048345	39.99629368	7
116.3123291	39.92289671	1
116.4301255	39.89275272	49
116.4233489	39.9913571	1
116.3951454	39.91365384	2
116.4472209	39.92864052	8
116.433281	39.96755313	108
116.3397775	39.99051095	3
116.4114736	39.96393842	41
116.2035193	39.93319542	5
116.4751618	39.90901301	53
116.313609	39.97525273	1
116.2998375	39.97186769	3
116.2993804	39.97332945	1
116.3035746	39.92079197	4
116.4117285	40.0008481	4
116.4570383	39.99215998	2
116.3692729	39.99622709	509
116.4115916	39.99713646	1
116.3078017	39.96691356	13
116.3800919	39.96414871	1
116.3880527	39.96216483	14
116.3762073	39.94039464	3
116.4300765	39.85698403	3
116.4663387	39.87035138	1
116.4420682	39.90328237	10
116.453799	39.94699564	1323
116.4946421	39.80097562	2
116.4469333	39.90424213	1
116.3901376	39.88112819	9
116.3079917	39.96969402	537
116.3219073	39.96575769	35
116.5116282	39.91724133	4
116.4545532	39.91354769	1
116.3429075	39.92312911	2
116.4979683	39.84253232	11
116.4283888	39.9650548	199
116.4375117	39.94969299	6
116.3121576	40.01530426	4
116.3901995	39.93355507	1
116.3511966	40.00301081	3339
116.4456775	39.91334859	47
116.4490938	39.94131651	141
116.4726117	39.97326183	3
116.464351	39.90984545	4
116.4451877	39.91510607	1
116.4295116	39.91156888	2
116.4610726	39.92631576	15
116.3064297	39.9799542	1
116.421769	39.9764671	45
116.411623	39.92995855	58
116.3795056	39.89900057	16
116.3654335	39.93098369	1
116.2033129	39.93293575	4
116.3466285	39.93968164	4
116.2421465	39.90671276	1
116.4638048	39.87037518	2
116.3543473	39.89868207	1
116.4404687	39.97090732	1
116.3487743	39.94932887	1
116.4642135	39.90788442	28
116.4131784	39.94960076	1
116.4924993	39.7881529	1
116.2914078	39.91177208	6
116.3250857	39.99204903	11
116.3390562	39.91505678	3
116.4520056	39.90809459	3
116.3641145	39.93909502	1
116.4687191	39.99688215	8
116.2719215	39.96233661	212
116.4400136	39.88082997	7
116.4580211	39.90621693	1
116.4759346	39.97524334	46
116.3400153	39.97605341	1
116.398256	39.99236318	93
116.4955008	39.79307096	4
116.2282479	39.93233838	16
116.4268998	39.89272905	5
116.4154966	39.9788602	42
116.3618057	39.88369952	9
116.2872229	39.94078802	19
116.2849607	39.94070355	3
116.3553948	39.98613648	144
116.3934227	39.96164476	229
116.4578879	39.8703792	1
116.4408911	39.95736648	155
116.375906	39.97172375	1
116.3756829	39.98827143	2
116.3894214	39.93473399	1
116.4100125	39.92369784	7
116.3987133	39.93681583	11
116.2829399	39.95712416	7
116.4108967	39.93629021	8
116.4453583	39.95738683	2
116.4830609	39.93889609	1
116.4681893	39.9483826	115
116.4549691	39.95333818	2
116.3305664	39.99172959	3
116.4475184	39.9358125	4
116.3006178	39.94264691	2
116.3885607	39.80568242	2
116.4643327	39.99399042	3
116.4537776	39.93490729	11
116.4067043	40.00061633	3
116.4849317	39.98315796	19
116.499099	39.92679442	36
116.4437654	39.97087181	12
116.3125896	39.96991429	105
116.2199325	39.90454357	3
116.3287167	39.99121051	2
116.2948404	39.92744813	1
116.3791422	39.99850695	43
116.3530809	39.91619271	2
116.3341174	39.96178257	1
116.3300151	39.89652352	37
116.4833023	39.96844428	91
116.434708	39.98974468	55
116.426636	39.92377518	122
116.296949	39.93251414	3
116.2837854	39.95787446	16
116.4011367	39.96400249	7
116.4002176	39.99014337	3
116.4005399	39.85565835	2
116.4562053	39.92111207	1
116.4446654	39.93136638	19
116.3157672	39.7613902	4
116.3670362	39.90943348	9
116.485308	39.9128532	60
116.3745651	39.84873699	13
116.3693565	39.87740419	9
116.4212024	39.92596951	2
116.4018773	39.84273139	39
116.4435133	39.90782453	700
116.4864476	39.98637429	2
116.4841194	39.98626442	1
116.4574033	39.95048316	37
116.3550715	39.95247742	1
116.4027969	39.99277981	81
116.4445458	39.90927614	1
116.4721261	39.87586773	21
116.3022508	39.97414455	62
116.4884504	39.83155646	6
116.3529591	39.91644084	12
116.3675735	39.99764797	2
116.3312008	39.91071132	28
116.2923228	39.96373996	4
116.4058391	39.90149891	11
116.4274471	39.97608515	2
116.4682743	40.00286976	2
116.4235097	39.98810731	7
116.4078779	39.95749732	1
116.3036633	39.88113218	2
116.323126	39.95930495	1
116.399157	39.98855255	1
116.4118586	39.93925857	14
116.3639239	39.94047612	2
116.2815598	39.90577847	40
116.4700674	39.86841993	3
116.488567	39.87897462	4
116.491827	39.89883127	5
116.5284111	39.96035289	299
116.3292743	39.7950526	27
116.4176684	39.95965975	1
116.3061622	39.98833523	4
116.26527	39.93951267	9
116.4428338	39.95797297	5
116.2436293	39.88930329	21
116.4270681	39.95180504	1
116.4543931	39.9090576	3
116.4267797	39.93648544	1
116.2888255	39.9162772	1
116.4403345	39.88282938	20
116.4725961	39.91409437	16
116.4052106	39.92025853	2
116.3588084	39.91433422	16
116.4679361	39.89245315	6
116.4803215	39.9213984	3
116.2019428	40.00542166	2
116.3727556	39.93406557	3
116.3543854	39.89855995	1
116.4407969	39.91607005	5
116.4471612	39.91698316	9
116.3232849	39.96644166	1
116.464561	39.94367336	3
116.3840708	39.97119561	1
116.355824	39.90448939	1
116.3029968	39.91424344	1
116.4114119	39.90808966	238
116.268819	39.90435098	16
116.4585435	40.01259433	1
116.2977831	39.96073274	1
116.5116662	39.91920973	1
116.4188492	39.86612098	2
116.3892049	39.89812595	1
116.4300972	39.9345905	4
116.4635139	39.99125707	13
116.3140522	39.90061276	1
116.4376704	39.96410082	1
116.3670286	39.90943349	1
116.4533825	39.91280491	1
116.4248471	39.86798546	1
116.4539512	39.9541292	14
116.2937697	39.96373764	1
116.413615	39.93938193	6
116.2685541	39.95043088	591
116.4567865	39.9857395	1
116.3110674	39.84676145	1
116.3663693	39.94101102	2
116.4204109	39.96158505	1
116.4508091	39.93049847	19
116.3192988	39.94626275	6
116.3606983	39.90638977	1
116.2761625	39.86892552	105
116.3014819	39.91230835	1
116.4117614	39.8622547	2
116.4113981	39.89738989	1
116.4774726	39.92306094	307
116.4206627	39.90413832	25
116.4275175	39.90399801	2
116.2881051	39.89064847	52
116.3596882	39.88333236	6
116.3577231	39.88297654	3
116.4615211	39.88988812	6
116.3690428	39.88809279	1
116.4403912	39.91912854	21
116.2723266	40.01335563	118
116.4222601	39.96066018	1
116.4651092	39.90693696	7
116.3206992	39.88793201	2
116.3485585	39.97051903	1
116.3544671	39.91480973	191
116.213246	39.90535726	305
116.2721911	39.87800078	3
116.3056207	39.93556962	64
116.3274025	39.96972571	1
116.3150935	39.97421998	6
116.358715	39.93000448	7
116.3582799	39.9971296	1
116.4146882	39.90915254	9
116.2412033	39.94282114	2
116.4094847	39.99058557	1
116.34267	39.87383062	7
116.4111819	39.91505866	12
116.488863	39.96145722	6
116.3156111	39.97418847	3
116.2837854	39.95764178	20
116.4331603	39.89473717	4
116.4581154	39.94796732	1
116.4383718	39.92160805	152
116.2362299	39.91271209	1
116.29727	39.92307261	1
116.3392924	39.91392725	3
116.4204612	39.86588997	4
116.3100472	39.9688777	3
116.2653678	39.88873732	6
116.4486035	39.94627434	5
116.4159541	39.86520659	1
116.3387704	39.94793483	1
116.4304487	39.93646015	2
116.3670731	39.91854254	1
116.4841194	39.98626442	1
116.3225696	39.96555424	1
116.324792	39.96659135	1
116.2954851	39.9478358	4
116.411535	39.96081054	41
116.4456706	39.90763058	1
116.3737281	39.83838911	2
116.3286457	39.95055524	46
116.40879	39.9903067	1
116.418695	39.87668699	37
116.4726504	39.90847571	420
116.4773513	39.97482779	28
116.4533814	39.92090699	20
116.4543995	39.91903645	35
116.2415707	39.87216463	3
116.2420134	39.87220662	127
116.452762	39.97763165	12
116.456282	39.79836991	13
116.4868932	39.91394884	10
116.486939	39.91392609	15
116.3033749	39.93468107	13
116.5104107	39.91743619	2
116.4030308	39.95450475	4
116.4752308	39.90916198	10
116.4637792	39.83017437	17
116.2945535	39.90754815	1
116.4447517	39.91468557	329
116.4616279	39.89268825	1
116.3948736	39.95027346	1
116.2919965	39.83262795	1
116.3649605	39.87664632	1
116.4415918	39.92090078	9
116.3370399	39.90658074	2
116.2172901	39.89329216	69
116.2740795	39.9516841	29
116.3824	39.86004114	22
116.4599969	39.95809964	1
116.4569616	39.99326983	7
116.356569	39.91528724	3
116.4767294	39.98829516	62
116.3099548	39.97719739	11
116.5147793	39.82068253	7
116.3774976	39.9840587	2
116.3600193	39.97589928	2
116.3448844	40.00259022	1
116.3324036	39.96966663	1
116.3815001	39.98152686	53
116.4122346	39.9845375	1
116.3160588	39.92472061	9
116.4199713	39.93364685	57
116.3186516	39.94779362	38
116.3192038	39.97551287	1
116.3148786	39.92727096	39
116.2988382	39.98601755	1
116.4416193	39.94468833	1
116.3540646	39.96592522	1
116.4521715	39.92740417	3
116.368775	39.89707246	228
116.3713078	39.87367158	1
116.4549952	39.92833771	1
116.4650376	39.98987258	11
116.4653569	40.00659254	2
116.4181319	39.9793051	9
116.4760631	39.9276763	812
116.5231666	39.90956397	36
116.4161668	39.93376522	3
116.2562936	39.89121121	2
116.3778861	39.98572917	1
116.4529572	39.8861747	3
116.4114961	39.90695679	1
116.205102	39.80927226	25
116.3280715	39.97650288	1
116.4058	39.90786915	1
116.4300235	39.91323278	2
116.3478868	39.92368135	2
116.3957533	39.93246331	52
116.300554	39.96581657	33
116.4291048	39.8640623	2
116.392081	39.89478753	11
116.3283898	39.92714587	32
116.4739598	39.90781948	2
116.4555816	39.95148959	3
116.2893818	39.91324762	1
116.4421584	39.91621	20
116.3196618	39.965392	1
116.4111185	39.93407792	3
116.3056622	39.96919858	15
116.3050122	39.93176	6
116.4496129	39.95069763	45
116.3690111	39.89744221	176
116.3262807	39.93275729	333
116.3143017	39.97507976	1
116.2733557	40.01087509	1
116.4110448	39.97251706	3
116.4050272	39.92186819	1
116.3378832	39.98066524	7
116.2597617	39.90476995	84
116.4605886	40.00072865	52
116.2875757	39.85967167	9
116.4937614	39.92430669	12
116.4921444	39.93336141	1
116.4210075	39.956314	2
116.4174578	39.93367485	4
116.3037189	39.9848608	1
116.2469217	39.98385787	2
116.3844541	39.95541845	3
116.3463404	39.92878398	1
116.3167328	39.95265704	1
116.4027969	39.99284848	171
116.3341889	39.99759335	1
116.3649903	39.88141824	5
116.3990922	39.95806289	3
116.3176414	39.99078166	3
116.3325683	39.99183643	4
116.4721184	39.99929087	1
116.4257309	39.94923225	4
116.4381647	39.92606306	316
116.46287	39.99880436	34
116.3700297	39.85671365	2
116.4163675	39.8579785	8
116.5011244	39.95936903	1188
116.3612636	39.89365231	10
116.345247	39.90535696	1
116.3866857	39.97718322	1
116.4505693	39.95076842	1
116.4120265	39.93973169	2
116.3744539	39.94363469	5
116.4132494	39.87265409	1
116.3140743	39.96820257	1
116.2831948	39.92892288	2
116.5310194	39.84586646	2
116.3464193	39.9072813	218
116.4243148	39.96742966	10
116.411242	39.92380925	2
116.4338701	39.90456835	3
116.4680791	39.9114537	1
116.4585886	39.95794735	36
116.3680876	39.91020283	1
116.4482353	39.89364436	1
116.3415907	39.98044877	2
116.3204194	39.93289062	8
116.3176414	39.99077403	21
116.3073276	39.9832712	1
116.466885	39.9090397	50
116.4496948	39.90760874	1
116.4726077	40.00535735	167
116.4633821	40.00494709	22
116.4330627	39.94062588	5
116.2800585	39.84854378	1
116.3174466	39.96679619	4
116.4752308	39.90916198	3
116.2842774	39.92218491	1
116.2863069	40.01764851	215
116.2846767	39.95795333	17
116.3613182	39.88366201	28
116.3786221	39.89309251	1
116.3151183	39.95837049	1961
116.3081579	39.9194142	2
116.3997695	39.9728825	62
116.3310275	39.95671884	4
116.4072829	39.8939201	1
116.3586024	39.97643146	12
116.5176297	39.80260251	7
116.4116274	39.89526154	4
116.4553845	39.99702715	13
116.3304064	39.93185299	439
116.5502772	39.80972761	2
116.4478287	39.9629613	304
116.4735099	39.95428317	1
116.4609507	39.92208512	30
116.3112368	39.95221734	2
116.3064297	39.9799542	1
116.3968135	39.93517545	673
116.21915	39.99101096	94
116.456904	39.90382629	2
116.3765394	39.96638287	8
116.4420372	39.90640259	12
116.3327196	39.93905812	2
116.360238	39.99267915	1
116.4297425	39.95893822	1
116.4605675	39.92582239	13
116.3365668	39.97588803	7
116.3689051	39.89201045	5
116.3554988	39.88732833	1
116.3261496	39.88478218	1
116.4082506	39.90849972	1
116.5261433	39.91625099	1
116.3239798	39.88888695	2
116.3288288	40.0082727	5
116.4393129	39.91786009	1
116.3995912	39.93437462	2
116.3449687	39.93896351	6
116.4000951	39.93350499	3
116.375735	39.99844094	2
116.4648863	39.91474473	1
116.3397748	39.89208058	1
116.4451647	39.91510603	2
116.3338092	39.99108264	17
116.3682174	39.90804366	13
116.3457971	39.95020356	2
116.3590383	39.84323534	8
116.3045767	39.94355155	13
116.3386095	39.95655599	3
116.4057618	39.90888761	1039
116.3669703	39.88823625	5
116.4387582	39.88988711	13
116.452762	39.97763165	7
116.2126346	39.9055664	11
116.3332062	39.88386856	1
116.3449616	39.87493667	1188
116.3471486	39.9204097	15
116.4850693	39.79990964	4
116.4286852	39.85687138	5
116.3360353	39.96534942	1620
116.3453075	39.96907115	4
116.3341098	39.96178258	114
116.3003897	39.87939856	332
116.4369398	39.93688273	18
116.3242484	39.93154435	35
116.279123	39.95737709	8
116.3021855	39.94788533	49
116.4746411	39.90930144	1
116.4478421	39.91691215	43
116.2715178	39.89882111	8
116.3741285	39.9258554	17
116.4420122	39.92249226	13
116.4045417	39.95849526	9
116.3694457	39.89520262	8
116.3714736	39.88825047	1
116.515353	39.82596713	2
116.3559368	39.97630561	12
116.3390776	39.92699624	1
116.4486772	39.90763701	11
116.4543902	39.93186854	38
116.5486668	39.9120291	7
116.4817016	39.96951911	9
116.4520056	39.90809459	11
116.32373	39.93789656	1
116.446946	39.9253518	1
116.3214905	39.95060712	9
116.4520056	39.90809459	1
116.2366356	39.90423248	313
116.2653915	39.94298381	6
116.3339718	39.9698239	1
116.3923691	39.96777489	1
116.3401112	39.94055127	19
116.3402899	39.97235282	6
116.4640047	39.98459054	2
116.3370621	39.91231775	3
116.3672705	39.86451348	3
116.3803086	39.93854152	52
116.3452153	39.97544159	3
116.4541272	39.95417539	12
116.4398092	39.98488638	1
116.5413235	39.92224508	3
116.4802838	39.91670641	186
116.3651995	39.9140169	29
116.2885471	39.88853838	5
116.2747324	39.91008579	73
116.3763369	40.00019894	7
116.4389973	39.93419337	37
116.3097324	39.92955033	5
116.4093494	39.91455019	2
116.316984	39.95265655	72
116.4381311	39.94991535	9
116.4455349	39.95217653	278
116.4153952	39.87531452	5
116.3192278	39.96681185	22
116.2960512	39.9268358	2
116.427373	39.95858391	1
116.3688352	39.90215335	11
116.4112171	39.93931916	12
116.4057311	39.90946741	1
116.4053414	39.91209928	5
116.2740068	39.92355573	17
116.3810143	39.9646974	1
116.2832218	39.95707419	3
116.4205635	39.84248062	3
116.4828653	39.97162433	2
116.4395096	39.93528528	11
116.3498297	39.97335497	1
116.2811117	39.95562748	17
116.4120265	39.93973169	7
116.4486772	39.90763701	2
116.4924993	39.7881529	20
116.3465262	39.96541092	1
116.3102888	39.9239114	1
116.4605745	39.87028675	5
116.4430436	39.87236382	1
116.3271739	39.97155713	1
116.3329032	39.99200364	599
116.3287795	39.9758912	1
116.4400619	39.92224821	1
116.323083	39.93787491	6
116.5169768	40.00658153	2
116.3544917	39.96095804	109
116.4977577	39.99765704	1
116.4464846	39.94350043	1
116.313341	39.92710223	2
116.2934594	39.88697058	2
116.3689947	39.90689082	3
116.3259199	39.95638909	30
116.3670815	39.91267197	3
116.4717185	39.89066309	14
116.3474379	39.92064191	13
116.5427971	39.75490852	23
116.5418325	40.01367308	7
116.3087044	39.93202406	1
116.3971371	39.91080437	5
116.3055836	39.98854609	22
116.3627417	40.0113556	7
116.3334921	39.90994792	1
116.3617862	39.85746342	1
116.4554818	39.95423964	1
116.4119918	39.91164139	1
116.4263191	39.9519528	13
116.4627622	39.94265781	6
116.2506319	39.90522031	4
116.3092508	39.88456266	1
116.4323121	40.01147217	13
116.4311717	40.02116691	182
116.4585065	39.88104991	4
116.4090591	39.91569056	1
116.4339612	39.90938626	13
116.3544671	39.91480973	99
116.2059844	39.90532965	17
116.4036367	39.9316253	8
116.4193031	39.96122532	3
116.4009877	39.99483158	291
116.2936398	39.96734641	5
116.3966461	39.81216942	1
116.3815001	39.98152686	1
116.3176799	39.86614934	5
116.4843422	39.85761237	1
116.325315	39.8640634	46
116.4140826	39.86690628	3
116.3951454	39.91365384	1
116.49033	39.92718788	15
116.4677545	39.99663921	3
116.4277518	39.86507122	1
116.3576502	39.9180741	731
116.3596313	39.97192124	2
116.3698734	39.8875121	5
116.4398201	39.89887991	37
116.4355291	39.90642881	3
116.4082736	39.90840055	4
116.4382011	39.8800561	4
116.4357691	39.94283901	12
116.4562654	39.99104045	21
116.411174	39.9178509	1
116.2692464	39.89943366	3
116.3255712	39.94441971	1
116.4450031	39.92286828	150
116.4950148	39.76052171	14
116.4592703	39.89384951	5
116.4086096	39.90782856	21
116.4079197	39.98942508	1
116.4296154	39.93637881	7
116.3193662	39.89504483	2
116.4696799	39.90624742	22
116.456386	39.9445338	5
116.4426432	39.95402072	1
116.3281846	39.98584447	2
116.4166074	39.89349557	2
116.4495683	39.87990739	1
116.4651497	39.9500948	1
116.4388595	39.93525356	1
116.438042	39.86870765	1
116.2877633	39.94373587	4
116.46175	39.9565554	3
116.3471718	39.97766979	390
116.4298934	39.85418393	4
116.4048883	39.99337557	1
116.4038956	39.93637448	38
116.4425633	39.85960338	2
116.4472293	39.86224498	1
116.3010871	39.96403424	4
116.3169968	39.97126388	1
116.4055066	39.9933949	159
116.4243663	39.9233145	1
116.4520056	39.90809459	1
116.4604075	39.79739983	5
116.3033848	39.97696911	25
116.2580382	39.90573221	33
116.450266	39.80824661	1
116.3300075	39.89648539	11
116.4114728	39.91014192	1
116.4577468	39.95721668	1
116.5389724	39.75589969	120
116.2752352	39.91144701	24
116.326736	39.88306071	2
116.4521049	39.84933614	2
116.4752308	39.90916198	1
116.417423	39.9675518	1
116.4941444	39.98496674	1
116.4767294	39.98829516	2
116.2814452	39.90909727	1
116.2885443	39.91108605	79
116.437293	39.92599284	1022
116.2997921	39.90898885	1
116.3965224	39.94465459	29
116.4543861	39.90382023	6
116.4290381	39.9677755	1
116.5437289	40.01757544	4
116.4333898	39.89380679	15
116.3122502	39.88436631	1
116.4822634	39.88629513	162
116.3423677	39.97702576	1
116.4169309	39.99242216	8
116.40335	39.90588851	8
116.2807359	39.85340255	3
116.4963184	39.93161535	16
116.4894918	39.95516508	12
116.4219758	39.85253331	5
116.4692376	39.95345499	33
116.4624341	39.99545407	58
116.2744217	39.83471165	17
116.4737214	39.97716723	1
116.3843825	39.85958995	5
116.3845655	39.85981109	91
116.4030502	39.98200381	73
116.3668169	39.95623053	4
116.4028579	39.99334438	1
116.434448	39.92886791	7
116.4360696	39.9253384	4
116.4503822	39.91853891	1
116.4885315	39.97997967	1
116.3158788	39.96392302	510
116.4030074	39.89916721	22
116.489706	39.77248285	2
116.3481384	39.98096775	4
116.5011142	39.79449517	8
116.3532378	39.94095265	2
116.4120454	39.9715107	13
116.3682797	39.83718545	357
116.4141435	39.98820852	6
116.4544869	39.89301011	1
116.3112368	39.95221734	1
116.4292815	39.97694603	27
116.3195049	39.94164294	11
116.4550632	39.99619862	8
116.476981	39.99609661	304
116.4641117	39.98621963	1
116.494138	39.78996581	162
116.4993435	39.8074207	7
116.4793661	39.90740391	93
116.3036201	39.98335042	443
116.4687563	40.00567094	1
116.4673933	40.00698707	5
116.4667886	40.00629501	18
116.4296782	39.8638419	78
116.4825733	39.7952907	5
116.3663232	39.94423436	1
116.3513713	40.00645124	65
116.4015749	39.93959711	1
116.4567246	39.86948757	12
116.3553733	39.97527651	32
116.3558917	39.91161865	4
116.4145705	39.8740665	1
116.4735412	39.76493681	1
116.404418	39.9698435	1
116.480816	39.88651978	11
116.4495683	39.87990739	1
116.3685754	39.90809285	3
116.4841194	39.98626442	5
116.4641966	39.98112362	120
116.3275019	39.90664825	3
116.4056605	39.98390438	1
116.3445997	39.9667226	1
116.4948884	39.91420915	1
116.341795	39.87057458	109
116.4155321	39.93978401	1
116.3476969	39.92030198	1
116.4046377	39.86397125	16
116.3188557	39.89910447	333
116.4526836	39.9320629	1
116.4495683	39.87990739	1
116.3462894	39.97151078	30
116.3183297	39.96528393	11
116.4613694	39.87979834	7
116.3306959	39.99052777	537
116.4559815	39.93657186	1
116.3734222	39.8460107	4
116.4493855	39.93341723	5
116.2851033	39.83552584	2
116.4540696	39.86502969	22
116.258417	39.92601008	5
116.3977819	40.00085048	2
116.4179077	39.93998454	1
116.2745672	39.95212604	3
116.3341174	39.96178257	1
116.3713409	39.9720255	1
116.292142	39.88696506	1
116.4460124	39.92668492	3
116.4081367	39.9636961	23
116.391747	39.88158937	7
116.3331773	39.99108383	17
116.3872562	39.92876497	400
116.4590599	39.98394846	1
116.4003226	40.00456233	4
116.3064218	39.92220583	14
116.4322999	39.86739719	16
116.4541689	39.98704542	18
116.4544389	39.90909967	697
116.4738882	39.92915018	11
116.3912995	39.80162314	2
116.4381116	39.86304707	1
116.2847849	39.9447701	2
116.4082506	39.90849972	1861
116.4254366	39.86012835	1
116.4028579	39.99334438	1
116.5144578	39.82068163	1
116.4718188	40.00644992	43
116.4730832	39.99894264	3
116.2962529	39.89699436	11
116.5409349	39.90995382	31
116.4451877	39.91510607	1
116.3390337	39.91262314	1
116.3689123	39.89568383	14
116.4592005	39.96143919	1
116.4139031	39.95608223	1
116.2835506	39.94695375	7
116.4749315	39.97557998	2
116.4611242	40.00325143	74
116.3330689	39.94595416	3
116.3644267	39.88049962	116
116.4064558	39.85403908	143
116.3512589	39.99257034	7
116.4464769	39.94451127	2
116.2832218	39.95707419	20
116.4027505	39.99749075	10
116.4369359	39.90768242	1
116.27459	39.95215272	1
116.4171108	39.89901565	1468
116.4002845	39.82400974	4
116.3514206	39.91755328	98
116.4041165	39.93981528	13
116.4052501	39.91017672	15
116.4486034	39.94634301	23
116.4021612	40.00935378	11
116.2892127	39.92605709	19
116.4469333	39.90424213	24
116.4497444	39.87898086	1
116.475775	39.96556157	1
116.4176826	39.84797052	4
116.3670362	39.90943348	1
116.4726323	39.93090516	1
116.3519701	39.90905362	11
116.3618724	39.89869049	1
116.4186851	39.954225	2
116.3580005	39.97837392	2
116.3922042	39.88504904	1
116.3296357	39.94673118	1
116.3214835	39.94631958	59
116.4486035	39.94627434	1
116.451089	39.95583913	1
116.3676956	39.87675374	1
116.3044908	39.96122068	295
116.380837	39.86078211	1
116.3676064	39.91898062	27
116.4412843	39.93303806	3
116.3327556	39.77444466	6
116.4395172	39.93527766	8
116.2674305	39.91347278	24
116.2828256	39.95743329	1
116.3670286	39.90943349	1
116.4844108	39.98405665	2
116.4720842	39.96618055	4
116.4523895	39.95896241	1
116.3505882	39.87711684	1
116.3833122	39.8819511	4
116.3037571	39.98309078	240
116.2673415	40.01595049	1
116.3685831	39.90806233	1
116.3195476	39.96559057	3
116.3601475	39.92508937	1
116.4095741	39.94912915	878
116.4512278	39.94758858	2
116.2106397	39.96722245	1
116.443544	39.90741644	7
116.402014	39.90759705	8
116.4132638	39.93940073	76
116.4310363	39.88343522	98
116.4969579	39.96271344	2
116.3873773	39.93621473	20
116.4653948	39.94898542	59
116.3182013	39.77566257	5
116.4494007	39.93434801	7879
116.2810858	39.85863937	2
116.2615682	39.91050965	33
116.4221109	39.93205854	8
116.5451184	39.91196507	1
116.3651616	39.97269225	1
116.4026364	39.99429414	1
116.4053414	39.91209928	20
116.3694027	39.93359977	1
116.4255823	39.9760941	1
116.4585057	40.00861568	6
116.4024884	39.95800635	1
116.3274462	39.98589547	3
116.3549697	39.97546784	3
116.3768419	39.98556978	18
116.3064219	39.98163642	2
116.4598401	39.92760195	8
116.4330942	39.93315324	1
116.4810104	39.86240123	10
116.3269049	39.93231742	108
116.4724054	39.90838729	8
116.4641719	39.93386132	1
116.369924	39.90907937	2
116.2327833	39.99954901	33
116.3938392	39.98522241	11
116.4805053	39.98319457	2
116.4447517	39.91468557	1
116.4038459	39.90761665	1
116.3161555	39.88284072	13
116.3516581	39.90755501	2
116.4633912	39.99337763	1
116.3341174	39.96178257	1
116.3768766	39.95190259	1
116.3214997	39.93839674	4
116.3568836	39.8968359	2
116.4702787	39.95433901	1
116.4177106	39.98804381	1
116.4472632	39.9577189	6
116.3721072	39.8192841	4
116.3095666	39.97706842	14
116.3358748	39.91016091	1
116.4422426	39.79380751	5
116.4544243	39.90452982	3
116.2864181	39.92027077	4
116.4834555	39.96794884	1
116.4759346	39.97524334	1
116.3199433	39.96638705	115
116.2783671	39.9097611	4
116.532605	39.7704252	13
116.3278951	39.9869131	2
116.413407	39.95389993	4
116.455499	39.87809394	5
116.2586029	39.90274893	1
116.3934979	39.91022471	6
116.3062522	39.87756093	25
116.4618175	39.90755777	3
116.4520056	39.90809459	16
116.3248909	39.90676388	5
116.3381488	39.92733742	3
116.4540789	39.91244798	17
116.3960126	39.87397897	34
116.4139603	39.8673563	9
116.3605562	40.00548791	12
116.402456	39.85259958	4
116.4773579	39.79928448	26
116.3378832	39.98066524	5
116.428249	39.98141518	7
116.4341275	39.92424797	32
116.427868	39.91198613	30
116.3823837	39.8684521	3
116.4023211	39.95304358	1
116.3898085	39.9490041	24
116.3443267	39.89793547	2
116.2210329	39.90238165	2
116.3360051	39.96285858	1
116.4490048	39.91927589	9
116.45604	39.95770078	43
116.3233426	39.9919532	1
116.4412843	39.93303806	44
116.3672565	39.91503296	3
116.4712724	39.90699184	3
116.387423	39.93624522	4
116.4901249	39.91469846	6
116.3492371	39.90289754	15
116.3083625	39.86621655	1
116.4534843	39.95440656	3
116.2771042	39.89408874	1
116.4754249	39.88766386	7
116.3597279	39.99025761	1
116.4247841	39.88313658	2
116.4631526	39.94251005	1
116.4216872	39.89898984	1
116.3447833	39.89959782	2
116.4188645	39.86612862	91
116.444225	39.96610456	10
116.364093	39.86813723	2
116.4056013	39.96973715	1
116.4608585	39.9247627	1
116.3697276	39.95557884	15
116.3568891	39.91368467	10
116.4555953	39.90371249	158
116.2864591	39.95697045	2
116.4110567	39.93978062	29
116.4101436	39.91358177	3
116.3491736	39.86332209	72
116.4451877	39.91510607	69
116.2677783	39.9982278	1
116.4637755	39.98090509	24
116.3691651	39.94460881	2
116.4600787	39.97737094	1
116.4691324	39.99828321	1
116.4761935	39.9261852	2
116.372708	39.8287128	1
116.4007694	39.97213502	1
116.2830238	39.83414789	3
116.4431616	39.90636286	2
116.4662988	39.94400603	2
116.3802511	39.85155527	1
116.460813	39.92101289	1
116.4805053	39.98319457	10
116.462529	39.91018781	2
116.3806048	39.94840955	7
116.4572781	39.91109389	2
116.3472097	39.91940256	24
116.4373158	39.9272326	1
116.4109836	39.91434903	7
116.4346966	39.95866375	2
116.4025675	39.93676698	3
116.3455135	39.90562352	4
116.4086691	39.92092771	28
116.2817973	39.95668702	7
116.4313488	39.89120206	57
116.3727069	39.89823949	3
116.4190995	39.94009634	62
116.4977977	39.79868495	452
116.3924073	39.96782448	40
116.3541859	39.9100725	1
116.330265	39.90716177	6
116.3944131	39.852328	4
116.4992362	39.80830915	2
116.3814874	39.96174845	22
116.3491671	39.91439847	46
116.4554378	39.9992893	64
116.2349386	39.9829184	1
116.3199603	39.89257188	1
116.4946332	39.93473825	804
116.4116283	40.0077981	1
116.3112842	39.87805893	37
116.4805053	39.98319457	48
116.4037609	39.97539343	1
116.4921543	39.91463203	2
116.2588623	39.90224146	2
116.4361436	39.88379067	1
116.405477	39.98680336	1
116.4902696	39.98201417	47
116.5236647	39.8431357	1
116.4456775	39.91334859	4
116.4113039	39.91729025	12
116.2529971	39.90282022	194
116.4592578	39.93209783	65
116.3009367	39.88896822	8
116.4987004	39.92981054	2
116.3440626	39.93897652	1
116.4514577	39.94457943	4
116.313409	39.93145449	1
116.4851107	39.8984909	4
116.3592895	39.84411612	15
116.3050723	39.93800811	3
116.3814283	39.94660092	4
116.4710378	39.88481354	2
116.2710991	40.01747657	32
116.4109515	39.92594902	4
116.4390746	39.92769734	5
116.3168531	39.96469551	10
116.3524464	39.93596064	7
116.3995912	39.93437462	1
116.4388959	39.94946281	2
116.3207768	39.9363192	11
116.4627254	39.99156781	514
116.4116283	40.0077981	4
116.3786712	39.98593839	4
116.4446442	39.91757677	31
116.4247045	39.96742252	111
116.4199446	39.902627	157
116.3674857	39.9095741	2
116.4692741	39.90610517	12
116.4531382	39.90862742	12
116.3457888	40.01569158	2
116.3278541	39.95057582	42
116.4653074	39.91434531	4
116.2665274	39.94217418	12
116.356529	39.93100701	2
116.3731133	39.93849774	7
116.4447517	39.91468557	1
116.4478287	39.9629613	2
116.4678649	39.91029351	1
116.4478421	39.91691215	1
116.4208929	39.8962692	94
116.4126195	39.90114043	40
116.4430436	39.87236382	3
116.4758663	39.90889677	2
116.3572556	39.96684361	1
116.4326558	39.89309611	17
116.2949923	39.93052621	7
116.4336956	39.95393587	1
116.3652716	39.88642634	1
116.2142242	39.90538881	222
116.3732888	39.9963146	4
116.468612	39.9353647	1
116.3428919	39.98495526	1
116.2908976	39.91135327	20
116.4576197	39.93310462	6
116.2465113	39.90933318	1
116.411894	39.84068392	1
116.3699471	39.84727291	1
116.2022173	39.82824897	9
116.3929999	39.8075237	14
116.415565	39.86155578	1
116.2224845	39.9028558	7
116.4403205	39.93309725	183
116.4663899	39.95059781	3
116.5426936	39.91513002	17
116.4482353	39.89364436	35
116.4549345	39.92438952	249
116.3261144	39.98375807	10
116.4321627	39.86334598	1
116.4424204	39.9610009	44
116.4507077	39.88550965	13
116.3955298	39.94988435	11
116.3430912	39.97477772	3
116.4673398	39.94556898	1
116.449903	39.95594709	2
116.2114834	40.00472035	13
116.2983942	39.94448173	3
116.4562128	39.92272182	1
116.4159922	39.98574207	6
116.2580938	39.8875903	14
116.5324824	39.77097417	101
116.3298585	39.99115112	22
116.3810143	39.9646974	2
116.3938579	39.89849499	1
116.3437993	39.91466691	4
116.2746819	39.88785861	1
116.4746411	39.90930144	3
116.3892049	39.89812595	1
116.443544	39.90741644	3
116.3803848	39.93883137	1
116.4869238	39.91392604	1
116.2003927	39.92815971	1
116.3527423	39.88390327	1
116.301055	39.97737376	4
116.4505499	39.92291076	3
116.3108498	40.00302395	4
116.3058811	39.92359912	2
116.4095893	39.94925886	2
116.4844108	39.98405665	1
116.4299975	39.93677989	3
116.507815	39.91697095	137
116.3770166	39.98939181	6
116.4688064	39.91177611	1
116.3299035	39.7546919	406
116.4097588	39.93791831	3
116.449346	40.0034636	110
116.3300073	39.77698257	2
116.4500597	39.92660976	7
116.3938418	39.96560421	5
116.3786221	39.89342438	1
116.4747996	39.92732178	4
116.4053992	39.99766331	1
116.443253	39.91017376	4
116.35812	39.99677126	3
116.4219914	39.85019506	1
116.4451877	39.91510607	1
116.421321	39.95454822	1
116.4173272	39.94017471	2
116.3637991	39.90292596	4
116.540418	39.75756586	61
116.3514281	39.919266	6
116.4559777	39.96626047	1
116.4315696	39.95863964	1
116.3079287	39.98540242	1
116.3183297	39.96528393	1
116.2978279	39.90683319	1
116.4300054	39.93534945	1
116.4601045	39.8942941	1
116.3342322	39.95677385	5
116.3482731	39.99884627	18
116.4559954	39.94729077	20
116.4342522	39.90610624	1
116.326544	39.89710995	15
116.45433	39.92338866	21
116.3487406	39.975676	49
116.4102312	39.94535696	9
116.4650524	39.93289094	5
116.2870124	39.85727319	72
116.2957025	39.91387458	30
116.4844108	39.98405665	1
116.3578555	39.86011605	1
116.342097	39.95037019	55
116.3228549	39.87560699	4
116.4038459	39.90761665	1
116.4484318	39.91268311	2
116.2984919	39.89474382	2
116.3308099	39.93165006	6
116.4706667	39.91406231	7
116.3066879	39.98470283	1
116.3167563	39.94761797	5
116.500215	40.00529341	12
116.2515243	39.90658184	2
116.4205559	39.84263318	5
116.4520056	39.90809459	1
116.3427398	39.92432716	1
116.361788	39.96373615	6
116.2708289	39.9223384	1
116.4144097	39.87667549	1
116.4165184	39.99245231	1
116.2966172	39.90640419	46
116.4316068	39.90621262	16
116.4355481	39.99694794	5
116.4451877	39.91510607	1
116.3015723	39.98098523	10
116.4522026	39.86267562	20
116.4320884	39.90717463	2
116.4132668	39.91537294	20
116.3237453	39.93776303	101
116.4575647	39.94449853	24
116.50694	39.9328407	173
116.4660024	39.98800602	2
116.3418305	39.89059306	7
116.2957877	39.96392506	10
116.4355808	39.92035958	6
116.3498847	39.90037127	7
116.3171577	39.96409605	6
116.3022193	39.92222103	45
116.4084996	39.93230639	1784
116.4186199	39.98683549	6
116.3516128	39.90368333	8
116.2781944	39.95079052	4
116.3021446	39.84924955	11
116.4533825	39.91280491	11
116.2594491	39.90481973	6
116.4675081	39.94757969	1
116.3906444	39.85400318	20
116.3322468	39.94585653	1
116.4421604	40.02009901	51
116.4618432	40.00686181	2
116.4285074	39.93376806	1
116.3577228	39.88535679	1
116.3546687	39.94698889	4
116.2829338	39.82323109	19
116.4173229	39.97380375	7
116.3149964	40.01901803	337
116.4017037	39.94689437	5
116.2221167	39.97230309	1
116.4660067	39.9541672	1
116.4835253	39.89942842	2
116.4132437	39.85626321	11
116.2718599	39.90582042	1
116.4729949	39.90878566	1
116.4482353	39.89364436	3
116.429294	39.93902944	3233
116.4675081	39.94757969	2
116.2678126	39.96716215	2
116.3469247	39.88501508	4
116.4692741	39.90610517	5
116.4160464	39.97972276	2
116.305696	39.941997	1
116.3679808	39.91076369	6
116.3807859	39.84292277	2
116.4482353	39.89364436	2
116.3015712	39.92905401	7
116.4111032	39.99396626	24
116.3129556	39.96456179	15
116.5035486	39.80044136	3
116.3666084	39.97819112	4
116.2091957	39.96187277	60
116.4079762	39.84566324	7
116.3499772	39.95175678	982
116.3064297	39.9799542	1
116.3722977	39.99897428	13
116.3129151	39.92421544	10
116.4729949	39.90876659	9
116.4677173	39.98854085	2
116.3272628	39.99096535	8
116.2778792	39.85046518	32
116.4756652	39.98681208	15
116.4609175	40.00299914	17
116.3689961	39.89622158	2
116.4677541	39.99945816	1
116.345395	39.99917152	10
116.3254496	39.88295255	11
116.468612	39.9353647	11
116.3241563	39.93771264	88
116.4096292	39.93574012	72
116.4752308	39.90916198	14
116.4554912	39.99990738	16
116.4291048	39.8640623	29
116.3856523	39.888118	9
116.4097919	39.91735031	4
116.2871619	39.94078048	3
116.3247272	39.93748267	4
116.4715825	39.87610653	6
116.4064315	39.98515589	162
116.4128975	39.99668728	2
116.4133033	39.98807055	5
116.2933368	39.83216426	4
116.4817166	39.91096207	125
116.3489341	40.01104405	1
116.4498052	39.88186095	2
116.365449	39.92929383	2
116.3064297	39.97996564	30
116.3234144	39.96568231	9
116.4325642	39.89233687	1
116.3581884	39.99759129	3
116.2449747	39.87073421	4
116.3922952	39.88941665	1
116.4921239	39.78978052	5
116.3626275	39.95066642	3
116.3570449	39.88602913	1
116.4627178	39.99156779	2
116.4061337	39.80495469	42
116.3106616	39.98616787	5
116.4109836	39.91434903	9
116.465208	39.9127849	8
116.3810222	39.96277867	15
116.4764427	39.95422664	4
116.2590293	39.90769995	2
116.4598993	39.88274323	2
116.479509	39.9887838	13
116.5437289	40.01757544	1
116.4031292	39.90072739	10
116.3403191	39.92254244	1
116.402651	39.9395745	45
116.3179573	39.96087503	30
116.3666243	39.91279457	3852
116.2827896	39.94080573	5
116.3143503	40.01235911	19
116.3832129	39.88285901	3
116.300032	39.93816965	1
116.5019557	39.86316523	34
116.3538582	39.91210233	4
116.3559864	39.88493972	1
116.3387964	39.92263673	1
116.3532328	39.98002123	8
116.288509	39.88805018	1
116.2815623	39.88558057	42
116.4122726	39.92583167	104
116.3591069	39.84273554	3
116.4480619	39.93351351	961
116.3251346	39.96651821	2
116.4742756	39.95427769	2
116.3725549	39.95432481	8
116.3089878	39.97829016	13
116.2958678	39.93137541	49
116.4026364	39.9943628	4
116.3589874	40.00412827	1
116.3200908	39.88388216	2
116.3735456	39.95451461	18
116.2803278	39.88920216	61
116.432769	39.90568423	1
116.4103998	39.94073765	5
116.3398178	39.97302121	2
116.3047344	39.96084642	6
116.4434728	39.92530266	3
116.2951196	39.94773722	35
116.4028156	39.90594557	108
116.4112496	39.92353079	1
116.4082736	39.90840055	1
116.3483978	39.91674948	9
116.3934979	39.91022471	1
116.2730196	39.95669756	199
116.3580536	39.98019338	5
116.355617	39.97560802	11
116.3430138	39.92477681	7
116.3691162	39.90996138	1
116.3833418	39.8885502	1
116.3788969	39.94976108	19
116.377188	39.96066053	2
116.4293417	39.86486369	116
116.3270729	39.92757943	2
116.2734675	39.96999458	1
116.5027216	39.92451262	856
116.3101751	39.98109926	5
116.3288275	39.89736498	2
116.4290953	39.93911689	10
116.4675081	39.94757206	921
116.4666833	39.9308774	2
116.2776431	39.91126109	32
116.4150914	39.8013291	6
116.4257263	39.80455223	11
116.4673398	39.94556898	1
116.465138	39.92098598	11
116.2480698	39.89383453	21
116.3253752	39.93003163	1
116.2832218	39.95707419	1
116.2956416	39.91458799	1
116.4726323	39.9308365	2
116.3136166	39.97534044	6
116.4382017	39.93664467	6
116.335664	39.89113826	4
116.3260654	39.88889058	2
116.3597979	39.97909998	1
116.3811163	39.88274202	118
116.2868526	39.97812915	105
116.4458482	39.77302657	40
116.4379693	39.95978329	2
116.4929501	39.98149194	202
116.4543681	39.92538758	2
116.4495776	39.92753562	3
116.3026231	39.98041118	3
116.3470775	40.00058006	19
116.2718901	39.96922571	2
116.2673737	40.0019397	128
116.4113962	39.9120911	2
116.3361223	39.75842207	7
116.4082736	39.90840055	20
116.4596878	39.98174904	6
116.4167034	39.97933045	1
116.5319545	39.77099197	169
116.4646836	39.94304429	49
116.3529591	39.91644084	40
116.3233426	39.99194176	2
116.4109537	39.96836676	12
116.4579446	39.90628921	8
116.2813326	39.9569661	8
116.3228287	39.9629446	93
116.3171273	39.9629937	9
116.2691053	39.87021462	21
116.3963171	39.81850898	4
116.4523221	39.94700364	60
116.4195475	39.96237757	4
116.4216105	39.96096842	2
116.4192882	39.95847503	14
116.4180695	39.98943265	8
116.4626782	39.94149796	4
116.5398528	39.87654391	11
116.4396579	39.91227624	26
116.4085615	39.9263977	1
116.3947127	39.95582363	2
116.35953	39.86965375	31
116.462961	39.94508056	1
116.2988742	39.94244013	2
116.3732796	39.94844591	1
116.3454248	40.00434017	1
116.3199204	39.96647865	1
116.2471599	39.90930259	6
116.4144934	39.93973356	1
116.4589122	39.88055122	1
116.4175737	39.98394305	6
116.4538166	39.86846977	174
116.3551537	39.96593883	13
116.3332928	39.98120777	4
116.522566	39.93814855	1
116.2259975	39.84864273	4
116.3519247	39.90618517	2
116.358775	39.93681335	2
116.4735979	39.98573434	8
116.4774256	39.93136888	240
116.5210992	39.91512768	2
116.2721048	40.01991302	5
116.3691239	39.90996137	1
116.3055625	39.97514564	4
116.3318473	39.97513773	1
116.356529	39.93100701	1
116.3274537	39.92616732	4
116.4605745	39.87028675	1
116.3249548	40.00421764	22
116.3611411	39.95879717	9
116.4473195	39.93569001	2
116.4706944	39.875982	4
116.2606177	40.0121449	1
116.2877199	39.86437091	2
116.4299747	39.93605892	5
116.3424747	39.97342845	6
116.3822957	39.96077907	1
116.3941696	39.96650442	84
116.3541739	39.94494886	159
116.4698961	39.95276636	75
116.4374802	39.95676129	29
116.3526924	39.97798128	12
116.4425271	39.90371431	2
116.4609098	39.94277511	30
116.4399024	39.91325704	318
116.4830609	39.93889609	179
116.4845653	39.91124127	1
116.4220991	39.90429251	3
116.4000875	39.9930424	42
116.3450284	39.88824538	2
116.4663279	39.83468217	2
116.4780931	39.92134236	1
116.4866582	39.89349845	4
116.2557409	39.91967169	4
116.4841194	39.98626442	1
116.366566	39.89241361	1
116.3658815	39.94277391	231
116.4407679	39.96349623	7
116.3568388	39.9498466	10
116.3639037	39.97911368	172
116.3266779	39.98123176	22
116.3719799	39.92163854	7
116.4409593	39.96247811	2
116.4219687	39.90835102	2902
116.4651008	39.97347403	23
116.4478954	39.97898254	11
116.4276009	39.84898915	1
116.4584629	39.9228494	4
116.3262677	39.97458761	1
116.5219028	39.91510695	5
116.3221394	39.93556511	9
116.4725815	39.9084946	26
116.4841194	39.98626442	1
116.2019428	40.00542166	2
116.4404687	39.97090732	1
116.4500435	39.93417778	24
116.4320153	39.99997089	2
116.3816809	39.87912169	1
116.4762859	39.92135625	143
116.544377	39.90868309	1
116.4646094	39.98490111	2
116.3410237	39.88897332	1
116.353467	39.934212	10
116.3524427	39.90523454	28
116.4410891	39.96421779	1
116.3097564	39.98070714	1
116.4768666	39.9930561	32
116.4017706	39.9009063	10
116.3599352	39.85788549	16
116.3034859	39.89927435	9
116.4730026	39.90877805	7
116.4026364	39.9943628	1
116.3962407	39.93974145	8
116.3687002	40.00556949	5
116.4262905	39.93639323	1
116.4386656	39.95673292	8
116.415101	39.78631189	5
116.4653565	39.9493744	8
116.3455135	39.90562352	7
116.3975145	40.00223133	1
116.4442328	39.90419455	4
116.2687434	39.89926248	2
116.2105631	39.90658638	16
116.2431378	39.9141435	2
116.3726912	39.96058435	17
116.4691423	39.98041213	3
116.4665407	39.90797833	2
116.4145707	39.87246441	7
116.4187443	39.96990285	5
116.4134867	39.92749189	36
116.2529767	40.0046494	5
116.4094175	39.85895367	16
116.3659267	39.94656552	320
116.4528521	39.9318039	30
116.5204415	39.90883574	264
116.3561003	39.94797473	18
116.2728828	39.95417628	1
116.3743548	39.9433258	2
116.4561732	39.93280355	1
116.2832218	39.95707419	1
116.4719397	39.89687375	4
116.3640106	39.97800351	115
116.3464693	39.87357614	6
116.42894	39.95824662	7
116.4571668	39.94339515	1303
116.2861891	39.92363934	4
116.4179413	39.97685217	34
116.4820638	39.8900137	3
116.3083536	39.93753292	12
116.3156136	39.95465036	4
116.4385935	39.80168111	222
116.4358637	39.92090936	6
116.4297358	39.89129118	9
116.4381447	39.96367063	1
116.4040937	39.99933359	11
116.4089578	39.87220115	14
116.3095666	39.97706842	1
116.3530809	39.91619271	6
116.328773	39.96708343	306
116.4461722	39.93379938	2
116.4172987	39.86291911	2
116.2639892	39.93969677	3
116.4830609	39.93889609	1
116.4170411	39.9075258	17
116.4054718	39.90701837	6
116.3379146	39.97305517	1
116.3291529	39.97316309	67
116.4097616	39.9158283	25
116.2828409	39.95697553	3
116.4654644	39.94390462	9
116.3663706	39.87068638	22
116.2091425	39.95922159	2
116.4845586	39.96487756	5
116.4054164	39.92243671	1
116.4758169	39.87543565	10
116.297113	39.9607415	124
116.4204295	39.93521893	2
116.2893343	39.98845522	1
116.4448098	39.93953744	2
116.422307	39.89157131	3
116.4259175	39.8642677	50
116.4730026	39.90877805	7
116.4613384	39.88221666	4
116.3183761	39.89859424	4
116.4447517	39.91468557	1
116.3927206	39.96382296	2
116.3729612	39.99533457	4
116.4117614	39.8622547	1
116.4555816	39.95148959	22
116.2929214	39.86575135	24
116.429469	39.88569107	1
116.4256892	39.85673761	5
116.2410658	39.94290123	9
116.3518409	39.96692044	1
116.3687812	39.90738313	9
116.4478287	39.9629613	6
116.4927736	39.79998212	2
116.3605506	39.93042155	10
116.3038476	39.99060907	97
116.4100596	39.91368852	1
116.4520056	39.90809459	38
116.326736	39.88306071	2
116.3477564	39.9305897	1
116.3993192	39.91363493	2
116.211431	39.93509342	6
116.4022138	39.95611426	1
116.4279733	39.98582823	541
116.4645667	39.8986847	2
116.3470142	39.89924308	2
116.4737214	39.97713671	5
116.4113355	39.90889065	1
116.3540741	39.95093023	4
116.3347772	39.92136243	15
116.313976	39.96241989	3
116.4061388	40.00572373	2
116.425199	39.86486564	16
116.3403498	39.9203147	4
116.4409896	39.9646372	1
116.4838669	39.80029517	2
116.3177743	39.90300499	1
116.4590599	39.98394846	9
116.3516806	39.90933636	30
116.432999	39.96094206	1
116.4189729	39.9146761	78
116.4210951	39.98854699	2115
116.3527423	39.88390327	3
116.3970983	39.97539221	4
116.3207732	39.96479861	32
116.4170065	39.93937336	38
116.3727201	39.91325729	6
116.3685754	39.90809285	8
116.4736828	39.91811795	70
116.3832601	39.99133682	122
116.48456	39.83157545	1
116.5194387	39.90871095	50
116.3402028	39.93804114	7
116.2704175	39.92114104	76
116.3314057	39.97581755	9
116.4487439	39.92502382	1
116.4373158	39.9272326	8
116.3845478	39.93783716	6
116.4871454	39.9169974	2
116.4158097	39.79943014	5
116.4131777	39.8949842	74
116.4313536	39.91334159	267
116.3467567	39.88880318	1114
116.357308	39.91372602	2
116.3064297	39.9799542	2
116.4988011	39.92130059	9
116.3090957	39.90736235	3
116.3104024	39.98941834	7
116.4174603	39.91443432	26
116.3041659	39.8804523	6
116.3714744	39.88173909	2
116.4422531	39.95384067	3
116.4412971	39.95295384	2
116.2760164	39.94010476	10
116.2954303	39.95956562	4
116.4486379	39.91675367	4
116.4610093	39.94276391	1
116.3771873	39.96642049	13
116.3268995	39.79343601	151
116.4003414	39.8572604	65
116.4080862	40.00117394	3
116.5486668	39.9120291	2
116.3099548	39.97719739	4
116.3299891	39.98140854	167
116.3473218	39.87566505	14
116.4631306	39.99599754	27
116.3410151	39.89712496	25
116.3219559	39.88247864	1
116.4531758	39.91279681	2
116.4531912	39.91279684	3
116.4393203	39.92072481	2
116.4105292	39.9434575	13
116.4460638	39.94380852	47
116.3568433	39.91441712	1
116.4590511	39.93281826	1
116.4748247	39.91042344	14
116.4143635	39.93940159	1
116.3755675	39.87719604	6
116.4844108	39.98405665	6
116.3744668	39.9618644	1
116.4822262	39.87684648	2
116.4569899	40.01127068	5
116.360004	39.9758993	15
116.4084214	39.94696183	6
116.454651	39.98774462	4
116.4739445	39.90789955	22
116.429454	39.88321162	5
116.4217706	39.90417007	4
116.2860287	39.92761051	260
116.4675081	39.94757969	1
116.4050349	39.92211614	8
116.3672876	39.90982228	3375
116.3880013	39.88645011	1
116.299827	39.99519744	11
116.3434346	39.90871687	1
116.279123	39.95737328	1
116.4061265	39.98206598	1
116.3590947	39.93890327	79
116.4082109	39.92073673	4
116.4950223	40.00821896	2
116.4902618	39.98370399	6
116.2958779	39.91222259	11
116.444225	39.96610456	2
116.3653944	39.93914305	2
116.5023122	39.76754268	182
116.3607944	39.92952862	1
116.4194158	39.85616954	5
116.3723394	39.91150679	30
116.4638722	40.00352936	8
116.4016447	39.99009407	2
116.3716617	39.90672784	64
116.4830609	39.93889609	2
116.463459	39.94135123	3
116.4830609	39.93889609	1
116.3997236	39.91397448	4
116.4692741	39.90610517	2
116.288111	39.84278037	2
116.3036988	39.90174197	2
116.3762073	39.94039464	2
116.4530305	39.91176654	1
116.2671679	40.00216876	47
116.4091043	39.98016784	1
116.3964395	39.93696446	3
116.3090302	39.88282365	16
116.3300003	39.89310192	2290
116.3712953	39.97216668	4
116.4920076	39.80079993	35
116.4533237	39.95432608	7
116.4387514	39.94350423	8
116.3365076	39.96261734	5
116.3218044	39.93622568	119
116.4176586	39.97712272	33
116.3783494	39.93903117	18
116.4692823	39.90190539	43
116.4398959	39.90443783	6
116.4701513	39.9936361	5
116.3588461	39.85723473	11
116.4576823	39.98271295	33
116.3378754	39.92140631	24
116.4586815	39.95018878	8
116.3506477	39.8876982	1
116.41163	39.99480581	4
116.4724426	39.91681371	1
116.3938438	39.94979292	2
116.3804923	39.99223873	3259
116.2945305	39.96952688	1
116.4319079	39.88337554	1
116.3111182	39.86637924	3
116.4211194	39.79745572	1
116.4390411	39.95086302	2
116.5188566	39.91063952	4
116.3712727	39.96999623	2
116.483936	39.98318554	8
116.4975458	39.91498761	28
116.4445444	39.92048707	160
116.4296819	39.89442282	102
116.4170037	40.02018055	5
116.3153789	39.94459185	4
116.3463696	39.9397126	5
116.4452889	39.96122795	2
116.2584868	39.91619141	24
116.3067724	39.97919447	76
116.3275367	39.87144019	3
116.3935395	39.94272459	3
116.2579942	39.89156127	8
116.4924993	39.7881529	14
116.4384428	39.96435398	20
116.3276313	39.9661663	2
116.3810862	39.87927083	1
116.4803321	39.89837772	1
116.4119786	39.89614295	24
116.4841194	39.98626442	7
116.3463324	39.99167819	286
116.3461719	39.99691963	17
116.4823938	39.8844264	2
116.3913048	39.93982592	2
116.4749084	39.91444038	6
116.2675164	39.95877804	75
116.4882965	39.96057819	1
116.4675081	39.94757969	2
116.2741365	39.92268587	1
116.4522993	39.88547513	2
116.3684612	39.90780307	581
116.3835001	39.84357342	1
116.416933	39.97613407	1
116.457847	39.95192616	6
116.4494161	39.93437475	9
116.5308211	39.77745833	14
116.4731778	39.97660496	1
116.3188916	39.9769897	2
116.4871454	39.9169974	2
116.3670286	39.90943349	322
116.4280214	39.96766725	3
116.4478083	39.94282427	63
116.4298948	39.96366848	6
116.2793045	39.84651544	10
116.4251303	39.86477783	280
116.415076	39.86279507	5
116.4163669	39.92255446	2
116.4103711	39.98571875	1
116.3966141	39.9433729	12
116.3670286	39.90943349	192
116.2728153	39.9450863	3
116.3006251	39.94516831	149
116.4359431	39.95761306	28
116.4002946	39.86475968	12
116.4117729	39.89220239	12
116.3109874	39.93786749	2
116.3634191	39.89598019	1
116.4016006	39.85749715	21
116.4118402	39.96369073	9
116.400846	39.90934765	1
116.441373	39.95704699	1
116.4379956	39.93372235	17
116.4230987	39.9757477	1
116.45039	39.91699024	1
116.4761935	39.9261852	1
116.4107676	39.93048057	116
116.4006851	39.91417682	4
116.4712795	39.91087124	16
116.3947911	39.9394249	3
116.4707128	39.91189959	12
116.3886305	39.85675781	5
116.380959	39.86039295	1
116.477972	39.97103791	19
116.4601761	39.93388154	2
116.4053414	39.91209928	12
116.4486772	39.90763701	2
116.3969658	39.93798296	3
116.4607562	39.94659308	72
116.3318494	39.95824692	2
116.4642747	39.90733529	40
116.4456108	40.01701622	7
116.3963953	39.92413615	4
116.35491	39.96531742	3
116.405295	39.91757694	6
116.4738781	39.76490724	1
116.4182685	39.86708928	177
116.3416059	39.98044874	1
116.3725342	39.87769849	17
116.3997426	39.94409411	1
116.4706743	39.91406233	8
116.4461262	39.87427357	114
116.3386615	39.9063451	1
116.3216733	39.94986674	2
116.3378832	39.98066524	6
116.3463324	39.99167819	4
116.3177158	39.76172595	2
116.3650666	39.99981374	2
116.3865279	39.89933994	2
116.4358341	39.91299033	4
116.3578898	39.89050616	64
116.3587674	39.93681336	3
116.4580211	39.90621693	3
116.2954436	39.91436708	2
116.4844108	39.98405665	3
116.4041131	39.96684516	1
116.4119784	39.89769164	1
116.4059296	39.90935687	1
116.4697338	39.90398937	15
116.3233426	39.99194176	1
116.4761935	39.9261852	2
116.4631526	39.94251005	3
116.3457039	39.90551639	73
116.4086314	39.97637591	18
116.3684533	39.90986293	1
116.3968897	39.93617486	2
116.4587507	39.94683597	26
116.3392698	39.97265218	11
116.4569368	39.88583707	5
116.4559034	39.88780285	2
116.3221546	39.93556508	3
116.4561278	39.92858074	1
116.4077303	39.91747886	9
116.3048525	39.92957837	13
116.3251843	39.99527976	49
116.4139314	39.91423672	445
116.3786059	39.90041259	13
116.2944153	39.8555223	8
116.2948404	39.92744813	1
116.5001318	39.9971148	1
116.40351	39.96698609	6
116.454201	39.91455771	2
116.4749315	39.97557998	7
116.4625818	39.97778549	1
116.3646524	39.96211515	1
116.4086897	39.93918794	4
116.4421328	39.93701065	6
116.3400201	39.93857168	26
116.3200193	39.96698961	1
116.3599309	39.89196427	5
116.4536219	39.95583353	1
116.2807592	39.91139833	7
116.2439891	40.00251881	4
116.3621767	39.90131831	3
116.3471142	39.89144222	1
116.4629016	39.99098464	97
116.4338643	39.89001974	3
116.4519744	39.91344249	29
116.3486086	39.8761321	1
116.4280324	39.94228527	15
116.4931737	39.97048384	2
116.3650598	39.87463595	68
116.2014614	39.94184017	19
116.3842172	39.9006494	1
116.4754071	39.90783502	1
116.3333405	39.90462693	5
116.3068463	39.87574796	3
116.3314353	39.92204005	1
116.3383386	39.93086553	1
116.4219758	39.85252187	48
116.4178956	39.85505802	73
116.4162147	39.85819578	3
116.4227234	39.86204751	4
116.383993	39.86438115	25
116.4242067	39.91665411	2
116.4240667	39.93535283	3
116.4221531	40.01998755	5
116.3483113	39.9378593	69
116.3480526	39.93616988	213
116.4341906	39.90872672	156
116.4675081	39.94757969	146
116.3333058	39.99845326	2
116.4844108	39.98405665	10
116.3371808	39.99630613	1
116.3527785	39.8992948	6
116.4591001	39.90755851	1
116.4102439	39.90602142	81
116.4329597	39.90898411	11
116.2993015	39.93484082	2
116.4721903	39.9139254	1
116.4077551	39.96307413	3
116.4020073	39.95956637	16
116.3218107	39.76452923	1
116.3079597	39.98245372	7
116.3177286	39.96419413	37
116.3318259	39.9035083	3
116.3327196	39.93905812	5
[truncated: 86,867 more rows]
