# Supplementary material for: Quantifying the scale effect in geospatial big data using semi-variograms
Source: PLoS One. 2019 Nov 14;14(11):e0225139. doi: 10.1371/journal.pone.0225139 (PMC6855636; doi:10.1371/journal.pone.0225139)
Supplement: S1 File — Valid records of the POI check-in data in Beijing, Shanghai, Chengdu and Wuhan from Sina Weibo in 2014. (ZIP) [file pone.0225139.s001.zip › WEIBO_CHECKINS_2014/WEIBO_CHECKINS_CHENGDU.csv]

lon	lat	checkin_num
103.93358	30.55347	74
103.91577	30.57126	15
103.92316	30.56352	35
103.946434	30.550512	22
103.957258	30.560911	24
103.9189596	30.5643572	12
103.92716	30.57044	36
103.93317	30.5623	88
103.91893	30.5661	87
103.914764	30.56409	11
103.91963	30.56359	19
103.91727	30.55985	30
103.92202	30.57178	20
103.92374	30.5763	37
103.9191604	30.57963352	5
103.91499	30.56621	30
103.92243	30.56183	219
103.915603	30.555713	14
103.93056	30.55589	151
103.936119	30.56422	42
103.928819	30.579184	189
103.92725	30.56258	74
103.9224197	30.56202366	171
103.92568	30.5598	15
103.923713	30.574181	11
103.92728	30.57547	8
103.92693	30.57866	27
103.93616	30.57081	14
103.94528	30.55457	7
103.92945	30.55876	7
103.9281	30.56369	9
103.92668	30.5648	10
103.93225	30.56607	18
103.91902	30.56647	6
103.916931	30.556348	24
103.93339	30.56577	57
103.930954	30.559376	111
103.923713	30.574181	5
103.923713	30.574181	14
103.92336	30.56114	35
103.91493	30.56357	8
103.91467	30.56664	50
103.92312	30.56838	150
103.92355	30.58234	29
103.92705	30.57587	10
103.91806	30.5797	7
103.91706	30.5772	15
103.91994	30.57485	43
103.9228	30.57179	11
103.91773	30.55673	136
103.955612	30.559492	12
103.930404	30.559818	6
103.948036	30.564439	15
103.9265	30.57063	10
103.9183	30.57723	8
103.92564	30.57386	12
103.92578	30.57829	19
103.91495	30.57759	6
103.92331	30.57633	2
103.92256	30.56203	5
103.954597	30.567972	35990
103.942878	30.569076	2825
103.9298172	30.57410049	1146
103.92643	30.55806	1026
103.92641	30.57623	1957
103.91977	30.57016	1912
103.9148073	30.57936964	596
103.91617	30.56896	986
103.917717	30.55926537	1229
103.923713	30.574181	757
103.92407	30.5764	580
103.941909	30.55985	1448
103.92076	30.57154	256
103.92978	30.55743	717
103.92959	30.57548	332
103.92394	30.56474	702
103.93502	30.57468	625
103.93572	30.57002	225
103.9187	30.57966	643
103.9229126	30.57286263	171
103.92131	30.56218	645
103.9262772	30.57045937	275
103.952583	30.566907	214
103.92296	30.57379	145
103.92979	30.56848	388
103.92318	30.57106	346
103.9177013	30.59025852	268
103.9187	30.57966	105
103.92054	30.57263	65
103.92626	30.57119	242
103.951805	30.567192	31
103.91689	30.57295	296
103.931365	30.561025	37
103.923713	30.574181	38
103.91658	30.56266	70
103.91861	30.5747	77
103.91723	30.5686	27
103.92899	30.55272	36
103.92264	30.57145	75
103.9153565	30.55581082	192
103.93219	30.57664	107
103.92681	30.55904	78
103.9146788	30.56996446	43
103.93583	30.57461	43
103.93525	30.581	246
103.92331	30.57633	25
103.9341393	30.57510688	48
103.929123	30.56923937	78
103.9261887	30.55983968	28
103.92815	30.56909	21
103.91459	30.58323	103
103.93905	30.54981	26
103.9187	30.57966	11
103.91532	30.56604	24
103.92591	30.55957	121
103.93094	30.56079	155
103.955383	30.562557	44
103.953834	30.568681	45
103.923713	30.574181	17
103.9255	30.5665	6
103.92124	30.5657	4
103.91584	30.56578	7
103.93431	30.55295	12
103.929	30.55733	7
103.92921	30.56887	6
103.93046	30.56141	7
103.9224	30.57293	10
103.92332	30.56416	33
103.9327	30.57869	28
103.92429	30.56019	10
103.9168	30.57383	6
103.93	30.552	5
103.925699	30.578368	11
103.9233443	30.56382222	8
103.92721	30.57596	6
103.92983	30.57914	9
103.91908	30.56705	8
103.91499	30.56621	2
103.9147	30.58281	20
103.92822	30.56929	20
103.93476	30.55288	4
103.92005	30.56792	1
103.92081	30.58337	5
103.92594	30.58083	20
103.92282	30.57432	4
103.92636	30.57481	18
103.91967	30.581741	6
103.9271	30.57531	1
103.93527	30.57703	3
103.93357	30.57998	43
103.9279	30.57917	3
103.91908	30.57963	2
103.92982	30.57567	3
103.92205	30.57409	290
103.91486	30.57399	149
103.91889	30.57974	18
103.93136	30.56007	53
103.92739	30.56083	12
103.93814	30.57208	8
103.92242	30.57373	2
103.93888	30.55259	5
103.91707	30.58103	23
103.93574	30.57913	5
103.92481	30.57532	1
103.92183	30.561	27
103.92423	30.57956	5
103.93253	30.5655	36
103.92182	30.56609	9
103.95966	30.55138	5
103.92538	30.56613	80
103.92283	30.57095	3
103.9222	30.57771	11
103.92296	30.57704	3
103.92128	30.5742	16
103.92345	30.57416	3
103.91635	30.57773	5
103.91946	30.57681	5
103.92822	30.57565	3
103.92931	30.57644	5
103.92145	30.57466	56
103.92002	30.57954	7
103.92893	30.57435	18
103.9206	30.57912	2
103.92121	30.57388	1
103.9181	30.57479	4
103.92144	30.57425	3
103.92089	30.57225	2
103.91851	30.56622	1
103.91628	30.5734	3
103.92366	30.56049	2
103.92686	30.55778	2
103.92794	30.55809	4
103.927	30.56176	6
103.92668	30.56144	12
103.92786	30.56339	13
103.92668	30.56024	5
103.92668	30.55977	2
103.92521	30.56253	13
103.92487	30.56376	3
103.92259	30.56545	98
103.94333	30.55204	2
103.91551	30.55494	8
103.92498	30.57114	1
103.92314	30.5616	7
103.92936	30.55937	4
103.915267	30.554222	17
103.940376	30.579051	29
103.93153	30.56682	10
103.925343	30.577189	46
103.93035	30.56498	1
103.92225	30.57876	1
103.91866	30.56432	1
103.92336	30.57232	3
103.92242	30.57446	8
103.92385	30.58254	4
103.92556	30.56088	1
103.92571	30.5743	2
103.92868	30.56865	9
103.91776	30.57205	25
103.929797	30.576536	5
103.92213	30.5786	10
103.93475	30.56938	4
103.93272	30.57052	8
103.93359	30.56502	19
103.92534	30.57534	84
103.91867	30.56467	5
103.92812	30.56314	14
103.9246	30.56034	3
103.9242	30.56996	3
103.92767	30.57428	5
103.934	30.56356	2
103.92437	30.58866	2
103.92401	30.5812	6
103.92539	30.58094	2
103.91711	30.58081	2
103.91718	30.58216	1
103.91494	30.58573	9
103.92672	30.57453	1
103.92196	30.57754	1
103.93447	30.57667	1
103.91611	30.57988	326
103.91891	30.5769	1
103.92487	30.57626	1
103.9224	30.57668	1
103.91738	30.57754	4
103.91536	30.5779	1
103.91515	30.57794	1
103.91716	30.5772	1
103.92269	30.57702	1
103.92622	30.57394	1
103.92477	30.57394	2
103.91522	30.57569	2
103.91806	30.57479	3
103.91902	30.57463	2
103.91719	30.57942	1
103.91777	30.57936	1
103.92079	30.57947	1
103.91771	30.57973	1
103.92284	30.57981	1
103.91664	30.57844	1
103.91664	30.57816	3
103.91661	30.57628	1
103.93228	30.57341	2
103.92691	30.57319	1
103.92686	30.57906	1
103.93357	30.57534	2
103.92913	30.57468	4
103.92256	30.57664	1
103.91952	30.5768	2
103.92535	30.57451	4
103.93002	30.5709	27
103.91664	30.57718	1
103.93111	30.57817	1
103.91593	30.57554	3
103.91561	30.57524	1
103.92039	30.57442	2
103.91881	30.57503	1
103.93424	30.57549	1
103.92433	30.5627	5
103.92337	30.57237	2
103.91875	30.5726	2
103.91815	30.57275	3
103.92103	30.57293	3
103.92375	30.57095	2
103.93418	30.57088	36
103.91473	30.57614	2
103.92551	30.55989	3
103.92504	30.57102	3
103.917948	30.5812	3
103.962963	30.553013	26
103.948418	30.556997	16
103.9232531	30.5772603	13
103.95713	30.565845	8
103.955879	30.56442	9
103.927059	30.568358	2
103.919678	30.574085	2
103.915199	30.570194	12
103.925117	30.563678	8
103.929397	30.556859	4
103.924522	30.564956	2
103.924	30.573	2
103.923	30.574	2
103.923	30.574	1
103.922117	30.571887	2
103.9227864	30.57941968	1
103.9184171	30.56123549	1
103.9259461	30.55955869	1
103.9195134	30.56364339	8
103.920102	30.56984239	3
103.9198758	30.5683941	2
103.9281204	30.55802951	3
103.9197222	30.57959039	1
103.92188	30.56784	7
103.92301	30.57074	4
103.92088	30.57205	6
103.94334	30.55205	2
103.91941	30.56434	3
103.91496	30.56961	8
103.91489	30.57043	3
103.9153565	30.55581082	65
103.93417	30.56748	25
103.92014	30.56467	8
103.91462	30.56885	46
103.92056	30.57269	21
103.92749	30.56454	17
103.919678	30.572755	9
103.927101	30.55889	67
103.946418	30.5505	8
103.956306	30.556243	5
103.92	30.5632	14
103.916	30.573	3
103.949279	30.558963	8
103.922578	30.574023	35
103.953272	30.570262	8
103.922889	30.571367	4
103.9176289	30.56034044	1
103.923713	30.574181	1
103.923713	30.574181	4
103.923713	30.574181	2
103.923713	30.57418	6
103.923552	30.56721482	7
103.92185	30.57416	3
103.91723	30.5686	1
103.923713	30.574181	1
103.9199018	30.5698205	2
103.914681	30.573252	1
103.91481	30.57703	1
103.93343	30.57429	1
103.91561	30.57953	1
103.91957	30.56363	4
103.9186	30.57735	1
103.93612	30.56282	2
103.92143	30.56747	1
103.91716	30.56506	3
103.91842	30.58248	6
103.93169	30.56094	16
103.929	30.56251	2
103.92305	30.56501	3
103.92904	30.57537	2
103.92256	30.56895	2
103.93317	30.5598	7
103.9342	30.57683	16
103.92168	30.56636	9
103.91574	30.57735	3
103.9182	30.5724	1
103.92152	30.57991	5
103.93089	30.55988	1
103.92209	30.58116	15
103.92037	30.5677	1
103.92175	30.57678	1
103.92521	30.5629	1
103.92011	30.57413	16
103.92254	30.5653	4
103.91727	30.55985	13
103.92506	30.57422	2
103.92127	30.57395	18
103.92825	30.57475	3
103.92169	30.56637	2
103.92795	30.56141	7
103.9279	30.56135	2
103.92745	30.5603	1
103.92576	30.5646	3
103.93124	30.56049	2
103.95	30.5556	1
103.92246	30.57036	1
103.91927	30.56309	1
103.91915	30.56291	2
103.91902	30.56263	1
103.91897	30.56254	1
103.92203	30.56684	9
103.92639	30.55866	1
103.93147	30.55496	1
103.924201	30.56059	1
103.93006	30.55936	1
103.93097	30.56025	1
103.92752	30.57018	1
103.93135	30.56668	1
103.92348	30.56336	2
103.92836	30.56299	11
103.92801	30.56895	1
103.92432	30.56535	1
103.91632	30.57368	2
103.9383	30.56202	1
103.95594	30.56805	1
103.91878	30.56709	11
103.92279	30.57169	1
103.91994	30.56768	7
103.9242	30.57148	1
103.92098	30.57264	1
103.9171	30.57263	1
103.91786	30.57244	1
103.9187	30.56687	3
103.91809	30.56352	2
103.91924	30.56717	2
103.92049	30.57094	2
103.91643	30.5726	1
103.91689	30.57442	3
103.91668	30.56538	1
103.9265	30.56183	3
103.92604	30.56139	1
103.92472	30.56044	2
103.92461	30.56499	1
103.92544	30.56581	7
103.929	30.56902	12
103.92614	30.56712	1
103.92525	30.56626	1
103.92992	30.56232	1
103.9275	30.56415	2
103.9263	30.56509	3
103.92366	30.56864	23
103.93159	30.56706	2
103.92687	30.57067	1
103.93481	30.55867	1
103.92625	30.57083	1
103.96124	30.55982	4
103.93855	30.56819	1
103.91862	30.57271	1
103.95171	30.56742	1
103.92247	30.57338	1
103.93371	30.57888	2
103.93744	30.57286	2
103.95441	30.56455	1
103.91912	30.5931	1
103.92245	30.57429	1
103.9207468	30.57476224	1
103.91924	30.57523	1
103.924857	30.560539	8
103.93361	30.55817	1
103.93286	30.5544	2
103.93363	30.57291	2
103.93169	30.5727	1
103.9163	30.59263	1
103.91501	30.57043	1
103.95796	30.56578	2
103.91882	30.5802	1
103.92993	30.56655	1
103.95738	30.56485	1
103.95216	30.56397	1
103.91981	30.56813	1
103.92723	30.57202	1
103.93005	30.57614	1
103.92041	30.56665	1
103.91802	30.59401	3
103.92671	30.57609	1
103.95454	30.56601	1
103.92267	30.55362	1
103.92992	30.56005	1
103.921642	30.567655	11
103.95753	30.56488	3
103.9226775	30.57583567	2
103.92826	30.57037	1
103.9597	30.55685	1
103.95956	30.5629	4
103.91537	30.59264	5
103.95456	30.56628	1
103.94837	30.54879	2
103.92208	30.55737	2
103.91551	30.5805	1
103.91477	30.59495	3
103.9213	30.56319	1
103.91766	30.55535	2
103.930232	30.571578	1
103.951873	30.563419	32
103.914466	30.593605	51
103.9183	30.55541	1
103.9206	30.57295	1
103.921585	30.589841	1
103.922424	30.561891	1
103.920608	30.572717	24
103.924774	30.562744	5
103.94976	30.566392	23
103.9283853	30.56876761	2
103.9308575	30.57614246	1
103.9394674	30.5494173	2
103.92852	30.56287	45
103.920257	30.569504	3
103.936912	30.581441	15
103.923712	30.574376	1
103.915992	30.555795	37
103.921393	30.567765	1
103.92159	30.57458	1
103.92398	30.56954	1
103.917243	30.568593	1
103.921459	30.562732	1
103.92217	30.5764	18
103.955212	30.566717	9
103.921211	30.572925	2
103.934806	30.573917	2
103.943024	30.57427	2
103.918563	30.572639	1
103.927162	30.580429	1
103.921028	30.583896	1
103.915657	30.58031	1
103.928153	30.569091	1
103.930152	30.559715	1
103.941	30.5794	1
103.92913	30.572746	4
103.923713	30.574181	1
103.923713	30.574181	1
103.923713	30.574181	3
103.958099	30.562057	2
103.923408	30.571435	18
103.922819	30.577189	6
103.921	30.5699	2
103.924926	30.563695	1
103.931442	30.589326	1
103.92479	30.57167	2
103.93313	30.5678	2
103.91531	30.58845	1
103.91561	30.57053	1
103.93524	30.5776	6
103.92003	30.57336	2
103.92506	30.57599	3
103.92203	30.56842	1
103.91828	30.56265	6
103.92374	30.57932	4
103.9258	30.56321	1
103.93207	30.57078	1
103.92081	30.566	2
103.91924	30.57835	2
103.92582	30.56175	16
103.93052	30.57852	1
103.925	30.57623	1
103.9232	30.57149	1
103.92546	30.56252	8
103.92186	30.5802	3
103.92144	30.56747	1
103.93046	30.56017	1
103.91467	30.57941	6
103.91776	30.57731	1
103.9262	30.57265	1
103.92771	30.57529	1
103.91801	30.5748	3
103.92977	30.57742	57
103.92544	30.57489	1
103.91651	30.57948	1
103.91766	30.57975	1
103.91665	30.57854	1
103.92556	30.57301	3
103.92244	30.57996	1
103.93151	30.57092	1
103.91734	30.57978	1
103.91771	30.57521	1
103.92063	30.57475	6
103.92183	30.5677	14
103.91578	30.56204	1
103.92198	30.57357	1
103.92327	30.57194	2
103.91498	30.56909	2
103.92467	30.57178	1
103.91648	30.57271	1
103.92625	30.56103	6
103.92633	30.56166	1
103.91859	30.56437	1
103.9258	30.55964	7
103.92814	30.56908	1
103.92469	30.57019	2
103.92896	30.56245	2
103.93161	30.56056	1
103.92201	30.5685	5
103.93273	30.56199	1
103.92093	30.56602	1
103.92465	30.56594	1
103.92532	30.56001	1
103.92385	30.56357	1
103.91897	30.56772	1
103.9381	30.5739	2
103.91518	30.57104	1
104.0747227	30.55491064	115
104.0581612	30.55074423	584
103.99073	30.57693	573
104.068518	30.55765793	187
104.05335	30.57675	235
103.95951	30.57326	139
103.9768148	30.55917914	199
103.96704	30.56263	561
104.07276	30.56039	124
103.95738	30.57231	72
103.94099	30.58504	220
104.01119	30.57749	171
103.99012	30.5761	435
103.96994	30.561889	273
104.07416	30.56025	74
103.99916	30.57229	483
104.02994	30.57743	154
103.961395	30.574369	143
104.0641116	30.57538384	402
103.9820364	30.57250113	313
104.07042	30.55113	186
104.07212	30.55626	132
104.03304	30.55776	290
104.07226	30.56965	89
103.9712068	30.5652019	315
104.0010529	30.55277824	352
103.955253	30.569377	158
103.95581	30.568777	349
104.0730897	30.55993576	95
104.06414	30.58265	279
104.08097	30.56096	323
104.0758297	30.55305859	75
103.98874	30.5607	319
104.07209	30.55046	45
104.0011143	30.56898	178
103.9886564	30.57982829	333
104.0641936	30.58252238	251
103.9947387	30.55477102	757
104.04784	30.55186	96
103.9887845	30.57811578	211
104.05235	30.58848	64
104.07532	30.56122	51
104.0895	30.55574	339
104.060268	30.57778	209
103.99095	30.5713	402
103.95597	30.576917	419
104.07046	30.550157	145
104.016666	30.553318	252
104.0737354	30.55208767	33
104.04648	30.58578	61
104.0752351	30.5514771	304
104.07351	30.5514	471
103.9942127	30.55534102	1892
104.0703076	30.5593874	199
104.04705	30.55479	684
104.0003763	30.57577311	1547
104.0643435	30.57557598	246
103.9571495	30.57958289	132
103.995419	30.55628774	1064
104.03314	30.58039	452
104.07644	30.55623	390
104.0186	30.55485	264
103.98362	30.58065	956
103.9875513	30.60203889	651
103.97983	30.57169	297
103.9582394	30.57923134	109
103.9897933	30.56735216	1054
103.957077	30.57434082	99
104.02598	30.58823	269
104.05446	30.5518	246
103.9726959	30.56096571	511
103.99637	30.55212	238
104.00113	30.60371	1117
104.0436252	30.55820611	550
103.9727598	30.56568881	348
104.007296	30.555753	1305
103.99187	30.56816	2610
104.0523882	30.55556396	2010
103.9575069	30.57859061	490
104.01704	30.57268	427
103.98375	30.57249	1586
104.055032	30.588161	1539
103.9800857	30.57396267	1822
103.97097	30.56158	3294
104.02684	30.56908	463
104.0619163	30.57234819	1571
103.9555969	30.57905006	309
104.033081	30.586914	501
103.99187	30.56816	936
103.958523	30.579177	290
104.00542	30.58337	3849
104.031282	30.55120928	1592
104.0228365	30.56300524	416
104.07209	30.55046	299
103.96354	30.56213	479
104.08927	30.55779	1638
103.9835063	30.59909581	1426
103.9824	30.56638	874
104.037262	30.58672142	1168
103.9831795	30.56785699	1885
103.9583893	30.5744381	225
104.0659574	30.57578425	484
103.98484	30.57839	1451
104.0728291	30.55968577	474
103.9942943	30.57251509	349
104.00882	30.60271	1224
103.95852	30.57917	17360
103.95865	30.5747	9274
103.95851	30.57917	5906
104.0739	30.55869	13516
103.9530327	30.5727629	2927
104.0790705	30.5561734	7947
103.95854	30.56933	1824
103.9648823	30.57222709	2781
103.97279	30.56351	25697
104.0447872	30.55441991	4920
103.9585662	30.57915076	1373
103.9588823	30.57924427	3078
103.9894967	30.58365491	11714
103.9559783	30.57718322	1005
104.0705007	30.5614628	3820
104.0661225	30.58245767	3408
103.96793	30.57044	1890
104.01102	30.57791	3023
104.063873	30.575933	12771
103.9563634	30.57621324	694
104.052222	30.59018927	3192
104.00375	30.56757	5771
104.03233	30.58626	2225
104.0719426	30.55928928	4795
104.0015637	30.557197	4036
104.0314965	30.59096359	1857
103.997094	30.55224	11577
104.0688071	30.55496628	1946
104.07382	30.55471	2417
104.0003929	30.55444242	4451
104.07387	30.55799	1896
103.98796	30.57359	4009
104.072092	30.550462	689
104.0265353	30.57581018	1023
103.99521	30.58041	188
103.98136	30.57253	54
103.98979	30.57884	211
103.96344	30.56278	37
104.05793	30.56682	42
104.0352713	30.55614465	241
104.06916	30.554037	38
104.08785	30.55167	55
104.0630857	30.57248707	61
104.03236	30.58236	284
103.9858	30.59949	98
103.9573243	30.57550417	37
103.9576278	30.57945611	45
104.03342	30.55328	172
103.98306	30.5797	166
103.972017	30.56206348	112
103.9662505	30.57700819	171
103.992279	30.597099	221
103.9768174	30.55911703	60
103.99581	30.57438	75
104.0877957	30.55838561	87
104.067783	30.574385	320
103.9896315	30.55925625	109
104.0017837	30.5591948	152
104.01768	30.56183	72
103.96331	30.57364	48
104.074636	30.55874419	38
104.0690731	30.555724	27
104.01268	30.5688	332
103.99382	30.59555	118
104.0702719	30.55007349	84
104.0717814	30.56008192	47
103.97008	30.57038	30
103.98294	30.58239	23
104.00538	30.57769	125
104.008822	30.602711	37
104.056243	30.568772	457
104.08715	30.55373	168
104.087211	30.550689	118
103.986711	30.583709	603
104.0559286	30.55646602	36
104.074916	30.55303	16
104.03355	30.59729	29
104.07147	30.55219	20
104.03695	30.5552	55
103.988624	30.555892	37
103.9928225	30.55069351	451
103.982651	30.55336	108
103.9836065	30.56715956	32
104.0749794	30.551655	68
103.995661	30.59983	23
104.04576	30.56032	37
104.06431	30.57582	47
103.95992	30.57365	29
103.95549	30.57041	16
104.0294691	30.55446811	26
103.993	30.567547	52
104.08979	30.55488	71
104.062714	30.578368	171
104.0752351	30.5514771	23
104.069114	30.555742	22
104.0015297	30.554553	20
104.06991	30.54999	44
104.02684	30.58636	66
104.00701	30.58794	33
104.06	30.5701	54
103.9759646	30.581769	108
104.063218	30.55132693	18
103.9898326	30.58010688	57
104.0254983	30.58713352	62
103.9822018	30.5724821	20
104.07445	30.56062	23
103.95795	30.5694	36
104.05802	30.56666	21
103.98837	30.55059	91
104.0298903	30.58779291	45
104.02564	30.57124	82
104.02833	30.5857	58
104.0705007	30.5614628	53
104.01588	30.563626	792
103.9878771	30.57854438	99
103.9902	30.55012	73
103.9721743	30.5617496	32
104.0583597	30.57576215	49
104.06155	30.57285	61
103.98882	30.55028	55
103.99545	30.57461	50
104.04024	30.58782	295
103.96331	30.57253	43
104.0145	30.57839	112
103.99842	30.59823	327
104.0064896	30.56025656	73
104.034744	30.590225	545
104.055625	30.581123	30
103.95681	30.57259	29
104.083734	30.55999837	208
104.067255	30.574765	49
103.95869	30.57918	26
103.9927846	30.55466471	523
104.012464	30.555326	143
104.0262394	30.58762695	102
104.02657	30.57044	157
104.07033	30.55037	36
104.03491	30.55253	71
104.00675	30.56608	87
103.99267	30.5754	76
104.018523	30.579435	29
103.983993	30.599613	80
104.0708124	30.56251471	9
104.0466393	30.56942486	28
103.958244	30.577684	11
103.99653	30.60338	22
103.98776	30.5508	105
104.03681	30.59427	29
104.03022	30.58228	38
103.96651	30.59062	36
104.00549	30.54897	63
104.04865	30.57519	10
104.03123	30.58565	39
104.08024	30.55605	14
103.98721	30.57877	64
104.092891	30.550514	34
104.02039	30.57906	40
104.0710672	30.55040636	55
103.9714898	30.56499213	104
103.9748	30.564327	232
103.958995	30.57491	17
103.99821	30.57762	302
104.071842	30.56017597	23
104.0700747	30.55215094	73
103.961128	30.57294	31
104.0633266	30.57295492	34
104.0498486	30.59236382	118
104.0576902	30.57842584	27
104.0654096	30.54947944	64
104.07209	30.55046	49
104.0031089	30.5544865	41
103.9890852	30.5616572	135
104.04695	30.58829	70
104.0031284	30.5615404	26
103.98826	30.56776	128
104.052609	30.550069	143
104.0904772	30.54938775	96
104.03005	30.58128	56
103.9951991	30.55554977	55
104.069816	30.550962	46
104.0004501	30.55502892	24
104.0700717	30.569732	17
104.067752	30.563752	25
104.032753	30.59318339	70
104.0041263	30.56592367	15
103.9970932	30.55224037	34
103.974753	30.564412	11
104.0027	30.57514	24
104.07074	30.54958	24
104.00395	30.56476	28
104.0689	30.55071	29
103.96292	30.56134	14
104.00727	30.5607	23
104.0018616	30.55307961	44
103.97532	30.57094	32
104.0498505	30.59102631	18
103.9948812	30.56650092	65
103.958412	30.58559	39
104.0034882	30.58299669	14
103.98739	30.55368	30
103.972515	30.565178	41
104.002706	30.575144	44
104.0741257	30.55442146	29
104.0112762	30.57764053	28
104.046351	30.582406	10
104.03142	30.55379	72
103.9673	30.58409	23
104.06532	30.57261	8
104.03246	30.55263	13
104.00587	30.54904	61
104.00849	30.55971	18
103.98536	30.5672	27
104.00124	30.58667	26
103.97664	30.5899	50
104.03289	30.59571	30
103.95581	30.57069	19
103.99521	30.58041	10
103.9987583	30.55357859	9
103.9841	30.57288	20
104.00698	30.57708	21
103.95372	30.570671	38
103.971466	30.565618	13
103.972473	30.560577	7
103.977228	30.574846	24
103.99256	30.55343289	14
103.989343	30.57927382	30
103.978698	30.566812	26
104.006477	30.563539	155
103.960715	30.573881	11
104.0494953	30.55521163	275
104.03335	30.58096	84
103.97337	30.57079	31
103.96832	30.56067	12
103.98411	30.5786	168
103.99853	30.55234	142
103.95594	30.57334	38
104.00729	30.55575	32
104.04254	30.57184	20
104.075683	30.557062	14
104.0697367	30.56047243	39
103.991926	30.57039	59
104.060995	30.578368	16
104.057373	30.581348	121
103.960227	30.575883	20
104.0668	30.57259	47
103.989822	30.599401	15
104.035871	30.58422727	56
104.0693609	30.55607123	8
103.99022	30.55097385	9
103.98743	30.56533908	86
103.9896295	30.56775418	9
104.0377612	30.59691244	30
104.03899	30.59671	13
103.99351	30.60289	29
104.04029	30.58813	15
103.99687	30.5749	6
104.00579	30.57641	19
103.97052	30.57035	9
104.05852	30.55128	5
103.96115	30.58246	6
103.99182	30.60027	14
104.01908	30.59243	12
103.99565	30.57492	6
103.97062	30.57258	38
103.992	30.57023	7
103.96633	30.57093	3
104.08557	30.55916	16
104.06786	30.57534	8
104.02647	30.57022	27
103.997596	30.563377	9
104.0007863	30.55495662	39
103.98201	30.58044	4
103.999929	30.574067	248
104.02666	30.56983	5
103.95899	30.5749	5
103.965425	30.571425	9
104.073287	30.559423	8
104.042221	30.560834	176
103.984749	30.58315	14
104.0345459	30.55243001	11
103.95868	30.57915	5
104.0037484	30.5534334	79
103.96602	30.57053	6
104.08351	30.55915	118
104.04013	30.58813	18
104.03254	30.55356	20
104.00947	30.57855	28
104.07071	30.55063	13
103.99214	30.57329	10
104.0157	30.55731	22
103.99163	30.57392	14
103.99592	30.55167	65
103.99692	30.59864	28
103.99661	30.57462	42
103.93912	30.587	110
103.99517	30.59676	68
104.02815	30.59256	3
104.03826	30.59545	57
103.958	30.57251	9
103.96464	30.57204	19
104.06094	30.57474	4
104.0712748	30.5503514	17
104.059128	30.579383	37
104.0585253	30.55552238	21
103.99005	30.57582	11
104.0704782	30.54991781	30
104.070945	30.556911	31
104.074905	30.55544	21
103.973449	30.565399	12
103.95523	30.575748	7
103.995407	30.557695	32
104.039207	30.576021	5
104.04824	30.572029	8
104.047394	30.561078	46
104.04811	30.588802	24
103.956565	30.582056	18
104.074608	30.558927	7
103.9946079	30.5527265	15
103.9557913	30.57718922	6
103.9573826	30.57959808	9
103.9900473	30.55121852	16
104.0327	30.55192	5
104.03516	30.59307	18
103.97993	30.58436	8
103.98833	30.5564	9
104.00683	30.60305	23
103.98752	30.60083	4
104.0658474	30.5817704	8
104.0006408	30.55554731	53
103.9701563	30.56495389	16
103.9968597	30.55296997	21
104.005433	30.583378	42
103.9932143	30.55122152	55
104.07246	30.54936	28
104.07347	30.55995	7
103.99091	30.55061	29
104.05744	30.56407	10
103.99654	30.58051	9
104.08837	30.55303	49
103.96868	30.57112	13
103.96491	30.57625	12
104.07214	30.5501	11
104.0156	30.56128	10
104.051315	30.593469	9
103.973503	30.567214	21
103.990302	30.579185	51
104.06958	30.563819	1594
103.975875	30.563474	16
103.9922	30.60006	16
103.99557	30.60132	9
104.03157	30.59047	5
104.03281	30.55535	11
103.99654	30.59845	6
104.00068	30.60334	3
104.04094	30.59001	99
104.0635376	30.57442093	4
104.0860612	30.55535238	28
103.9583005	30.57464328	7
103.959266	30.57390299	5
103.944869	30.58832809	18
103.9807624	30.57742684	15
103.99871	30.60142	8
104.047876	30.555377	7
104.0538804	30.58820861	20
104.032678	30.59588896	16
104.039039	30.575963	39
103.957168	30.579347	10
103.957267	30.58422	13
104.007133	30.551467	10
104.084	30.5558	17
104.061685	30.561744	34
103.956359	30.570934	11
104.078002	30.559803	13
103.9976562	30.58079055	10
103.988674	30.556649	7
104.069275	30.560608	12
104.0085	30.57705	7
104.08827	30.55394	3
104.074035	30.557518	5
103.993907	30.571921	16
104.03541	30.58492	58
104.07387	30.558	6
103.99172	30.60156	33
104.0008	30.60288	3
103.9577033	30.57918727	7
103.9604111	30.57887077	4
104.0706406	30.57090569	9
103.960439	30.5764649	4
103.9680409	30.57044786	6
104.0733955	30.56026503	4
104.03152	30.59004	27
103.98079	30.60037	11
104.0898	30.55647	14
104.01137	30.55003	29
104.02862	30.58045	15
104.07405	30.56043	3
103.99081	30.57226	7
103.98267	30.57969	7
104.0695059	30.55588628	11
104.0863122	30.557062	15
104.044319	30.550584	4
103.988526	30.553927	31
104.0667206	30.5687078	581
103.95478	30.5732	11
104.049	30.5734	36
104.072	30.5544	9
104.07373	30.560556	10
104.070354	30.55244	99
104.045463	30.554685	271
103.9999	30.556573	4
103.95684	30.571262	11
104.08518	30.56066	1
103.983039	30.56215	12
103.97377	30.571472	17
103.9915	30.554389	15
103.999268	30.557663	68
104.0387209	30.5892299	7
104.062403	30.577346	7
103.955811	30.568924	61
104.075031	30.553096	45
103.995864	30.569419	17
104.01563	30.55239	3
104.03336	30.59558	31
103.97085	30.57218	4
103.977	30.57794	18
104.01042	30.54991	11
103.99089	30.59674	21
104.03432	30.55409	6
104.07694	30.56072	3
103.98155	30.58059	23
103.99693	30.5742	10
104.06255	30.57241	6
103.99372	30.60357	10
103.99256	30.55344	7
103.9720423	30.56559991	108
104.06732	30.575092	4
103.996162	30.604688	3
103.99653	30.60146	17
104.03339	30.55265	5
103.99512	30.56467	44
104.0162	30.55397	9
104.01859	30.55299	8
104.04631	30.57687	10
103.99147	30.5737	4
103.99224	30.60324	19
104.09241	30.54966	3
103.9821839	30.5785214	4
103.981712	30.573035	3
103.9810981	30.57248562	3
103.9910479	30.57445855	4
103.983746	30.55577036	8
103.99978	30.60126	106
104.00038	30.60266	10
103.97537	30.56551	2
104.09255	30.5498	6
104.028488	30.590177	5
104.07136	30.55978	6
103.98793	30.601583	2
104.08596	30.56104	3
104.053039	30.584335	20
104.070816	30.55113	9
104.029289	30.588512	7
104.03549	30.5863	2
104.075889	30.555454	11
104.00213	30.58656	5
104.089851	30.561336	5
104.073844	30.560581	4
103.991	30.5729	10
104.061331	30.578288	59
103.99529	30.57686	3
103.970375	30.559547	14
103.990745	30.555244	13
104.0329	30.55464	4
104.04644	30.580085	8
104.023437	30.57517	19
103.957756	30.5753	17
103.970802	30.563308	76
103.968574	30.564344	5
104.066596	30.560546	10
104.049728	30.550928	119
103.958633	30.578887	2
103.98592	30.57057	5
103.99159	30.60258	4
104.02539	30.58755	3
103.96795	30.57045	10
104.051323	30.591286	8
104.0316587	30.59003406	12
103.988809	30.55854547	10
104.052156	30.558125	101
103.9858	30.59949	4
104.0668	30.57259	13
103.9562258	30.582435	17
104.000282	30.561868	2
104.07474	30.55615	9
103.961387	30.575681	14
103.9836488	30.5624804	6
104.08071	30.56135	11
103.956011	30.569051	7
103.955247	30.569245	9
104.00495	30.57731	5
103.986419	30.563903	96
104.054116	30.589102	21
104.00394	30.5746	3
103.98604	30.54899	5
103.96224	30.57546	11
104.039909	30.554355	8
103.992134	30.55237	11
104.0668	30.57259	18
104.046621	30.556145	3
104.044476	30.553983	150
103.972549	30.5664	34
104.068251	30.549788	128
103.981796	30.57179	57
103.987664	30.578396	14
104.03228	30.583519	43
104.01036	30.57719	6
104.087049	30.557339	1
103.98296	30.58033	3
103.990468	30.565858	135
104.062352	30.577073	9
104.046471	30.574882	28
104.048265	30.572463	19
103.9911863	30.57425157	1
104.072113	30.550472	15
104.00305	30.58473	1
103.993759	30.552471	12
103.991325	30.551599	4
104.032363	30.590549	2
104.007311	30.577392	2
104.019456	30.582398	4
103.979502	30.567508	11
104.060547	30.58552	48
104.01036	30.57445	3
104.08444	30.55857	37
103.9977	30.60041	162
104.004936	30.581787	2
103.99854	30.60079	2
104.01622	30.57931	10
104.08746	30.56081	11
103.99337	30.60272	38
104.067736	30.552431	193
104.0297	30.58843	10
103.993515	30.574153	3
104.071281	30.560445	11
104.068626	30.580005	21
104.021072	30.577745	13
103.95642	30.571123	2
104.011377	30.576626	2
104.057307	30.580403	6
104.06334	30.57297	1
104.06688	30.57355	5
104.03269	30.55192	1
103.99719	30.57425	2
104.03014	30.58227	1
104.03915	30.59344	4
103.95725	30.57076	1
103.95724	30.57075	5
104.00328	30.593708	1
103.99829	30.6014	1
103.99799	30.60062	4
103.99743	30.60089	2
103.98857	30.59912	5
103.98544	30.59512	2
103.99782	30.5972	1
103.97794	30.59787	1
104.00213	30.58752	2
103.98339	30.58067	3
103.9831	30.58169	2
103.98064	30.58465	1
103.97527	30.58864	1
103.9726	30.58699	2
103.96829	30.59516	1
103.96846	30.59574	1
103.96844	30.58481	1
103.97452	30.58873	4
103.96406	30.58098	1
103.93904	30.58735	1
103.98291	30.58065	3
103.98289	30.58072	1
103.97155	30.58386	8
104.088	30.55233	1
104.06912	30.55428	2
104.00535	30.57607	8
103.99199	30.59332	1
104.00188	30.58738	3
103.98988	30.55385	36
104.00163	30.56716	6
104.0321	30.5864	4
103.97737	30.58863	1
103.98589	30.57084	44
103.96827	30.5995	7
104.04216	30.59514	2
103.97234	30.58737	1
103.95001	30.59263	2
104.02981	30.58158	1
104.04644	30.57884	5
103.95944	30.57382	3
103.98744	30.59653	1
103.97674	30.5983	1
103.99833	30.6013	1
104.0668	30.5726	1
104.00778	30.57625	3
103.989555	30.549507	10
103.98246	30.58138	1
103.989	30.5973	2
103.9903255	30.59862999	1
104.071341	30.568395	3
103.99189	30.575233	5
104.057693	30.564035	3
103.98277	30.57513	1
103.983629	30.577689	1
104.026575	30.57502	22
104.034248	30.558927	16
103.99852	30.56308	21
104.010303	30.568809	8
104.06456	30.553983	7
103.97276	30.56739	2
104.038272	30.595463	5
104.0036873	30.58138433	9
103.95606	30.57253	2
103.96144	30.5726	1
103.98992	30.55243	1
104.08892	30.54951	1
104.01081	30.55216	10
104.02174	30.57231	5
104.00453	30.58031	1
104.01533	30.57844	3
104.06017	30.58493	1
103.9966	30.57459	2
104.08394	30.56064	1
104.08808	30.55456	2
104.03693	30.57219	1
104.04282	30.58995	1
103.96829	30.56358	1
104.06597	30.57267	1
104.00311	30.55684	2
103.97193	30.56257	1
104.09103	30.55134	1
103.98586	30.5781	5
103.97995	30.57543	1
104.06218	30.56986	1
104.06405	30.57609	3
104.00408	30.56453	5
103.99331	30.60318	1
104.00754	30.5556	4
103.9892	30.60011	24
103.97792	30.5716	3
104.00621	30.59737	7
103.99202	30.60291	13
104.00951	30.54959	1
104.08381	30.56067	2
103.98181	30.57937	1
103.98231	30.58075	1
103.9824	30.57504	1
104.02973	30.58231	3
103.97387	30.58822	2
104.06334	30.57296	1
104.03114	30.55295	1
104.06156	30.57286	1
103.99154	30.57108	3
104.03568	30.58523	2
104.03127	30.55238	4
103.99276	30.55403	1
103.97699	30.56129	1
104.03724	30.58001	1
103.99036	30.57301	1
103.97109	30.56221	1
104.06036	30.57213	2
103.95739	30.57289	1
103.96844	30.5613	1
103.96568	30.56041	1
104.00747	30.57245	1
104.02934	30.55527	1
104.06401	30.56857	2
103.98513	30.6005	1
103.99136	30.56664	1
104.0128	30.5973	1
103.9839	30.56414	1
104.00641	30.56283	1
104.07677	30.55675	2
104.04527	30.55032	2
104.0675	30.55147	1
104.05143	30.55811	3
103.98435	30.57991	2
103.99356	30.55519	2
104.05758	30.57866	1
104.04681	30.55033	12
103.96984	30.56469	3
103.98713	30.57771	1
103.97533	30.5658	1
104.06578	30.57387	2
104.00041	30.57576	1
103.95686	30.57079	1
103.99514	30.55279	2
104.03199	30.5808	1
104.05723	30.5837	1
104.0739	30.55472	1
104.06043	30.58574	5
103.96693	30.56359	1
104.01045	30.56431	1
104.06122	30.57558	2
103.99449	30.57398	2
104.06427	30.570243	6
104.06343	30.56678	38
103.99962	30.57699	4
103.99129	30.55769	1
104.0499	30.56976	1
104.06273	30.577	1
104.03647	30.5526	1
104.05128	30.55583	1
103.99695	30.57564	1
103.9853	30.57709	1
104.07462	30.5578	2
104.07781	30.55224	1
103.98593	30.56954	1
104.047729	30.577907	28
103.986991	30.571996	29
104.042182	30.56896	5
103.9718853	30.551026	4
104.05337	30.57514	2
103.96746	30.56545	1
104.01991	30.5614	1
104.03571	30.59432	2
103.98036	30.60049	3
103.99566	30.59751	1
103.99692	30.55987	3
104.04577	30.54967	5
104.0901	30.55106	3
103.96742	30.56165	1
104.06817	30.55632	1
104.064938	30.568948	4
104.07354	30.55153	1
103.91696	30.56541	1
103.98691	30.5735	1
104.03813	30.57517	19
104.06444	30.56328	1
104.069436	30.562125	1
104.0362	30.55074	2
103.96043	30.57507	4
104.045677	30.549844	6
103.99376	30.59883	2
103.97095	30.56239	1
103.96926	30.56087	1
104.02181	30.58376	1
104.06241	30.57691	2
104.06106	30.57933	3
104.06837	30.57485	2
103.98575	30.57267	1
103.99938	30.5556	1
103.99059	30.60192	1
103.95274	30.57277	1
103.9954	30.55209	1
104.04543	30.54982	19
104.01377	30.5809	1
103.97217	30.56023	1
103.98432	30.59717	1
103.98824	30.56698	1
103.9852	30.57778	1
104.07326	30.55145	1
104.03479	30.57612	1
103.96267	30.57176	1
103.98642	30.57652	1
103.98502	30.57185	1
103.95868	30.58168	1
103.97522	30.57091	1
104.01057	30.56651	2
104.0622	30.57702	1
104.00373	30.55252	1
104.00405	30.55194	1
103.98231	30.55174	1
104.05417	30.55024	1
104.07267	30.55725	9
103.96993	30.55892	1
104.045502	30.578674	1
103.968147	30.561504	1
103.97069	30.55831	2
103.99652	30.60168	1
104.06575	30.567611	2
103.972991	30.570486	121
103.982543	30.569221	1
104.011916	30.551758	6
104.036781	30.553876	5
104.036209	30.555385	128
104.052715	30.557568	1
104.051385	30.559323	1
103.98886	30.55666697	1
103.953613	30.57061	13
104.053825	30.572875	18
103.97332	30.56603	10
104.011023	30.57802	9
104.064262	30.570438	47
103.96775	30.569932	4
104.046524	30.551473	13
103.981186	30.576108	202
103.984352	30.5734	151
103.977661	30.570405	7
104.06401	30.568611	6
103.9720318	30.56917099	8
104.066201	30.568109	1
103.96511	30.569723	5
104.0620182	30.57578618	2
103.959976	30.574487	59
104.080467	30.551755	1
103.968994	30.565589	19
104.065887	30.564443	7
104.072769	30.551567	325
103.9613699	30.5756797	1
103.968788	30.569492	4
104.034988	30.555795	2
104.058509	30.583246	2
104.0601045	30.57671298	2
104.015415	30.57845173	1
103.97747	30.55981	2
104.05242	30.5897	1
103.9285853	30.55250346	1
104.03832	30.57191	8
104.07204	30.55326	1
104.02241	30.58394	2
103.97813	30.56587	1
104.0623882	30.57590618	1
103.923713	30.57418	1
104.0000313	30.5699353	2
104.0287011	30.55117873	1
104.0892563	30.55731961	1
103.9303675	30.57350099	1
103.9467216	30.58976377	1
104.074419	30.559281	2
104.0436889	30.55083843	2
104.0865331	30.55076634	2
104.0769202	30.55654891	3
104.052513	30.58234927	1
104.052513	30.58234927	6
103.98985	30.57946509	2
103.98985	30.57946509	1
104.0623882	30.57590618	1
104.0713822	30.55979312	1
103.98992	30.57777411	2
104.055038	30.551906	2
103.994029	30.573864	8
104.08981	30.55808	1
103.984634	30.567545	5
103.93856	30.58177	2
104.051492	30.574362	1
104.010444	30.550435	1
104.075752	30.558381	1
103.9966563	30.59797329	1
104.074548	30.560358	19
104.01598	30.584578	2
103.968513	30.56406	7
104.05735	30.579347	14
104.088272	30.551229	4
103.925343	30.576893	117
104.074	30.5563	4
103.991302	30.559247	1
104.032888	30.553318	1
103.949913	30.550773	2
104.0884853	30.5527064	1
103.923712	30.574376	1
103.95858	30.575223	22
104.045219	30.561752	28
104.009925	30.569145	17
104.008	30.5874	2
103.935	30.5825	1
104.049911	30.572572	15
104.065504	30.571942	2
104.040359	30.551092	22
104.063354	30.568931	119
103.971603	30.566646	18
104.03865	30.575935	6
104.062843	30.575881	14
103.920509	30.561578	20
104.000617	30.554773	11
104.06426	30.575711	2
103.956481	30.570198	14
103.977745	30.559074	8
104.031784	30.588125	280
104.075546	30.55665	7
104.0624	30.57587	1
104.054495	30.575007	2
103.9906919	30.55079547	1
104.008255	30.57619139	12
104.072328	30.570649	2
103.998136	30.561493	18
104.046236	30.575209	2
103.962172	30.571815	91
104.057632	30.551187	6
104.062362	30.5759	7
104.062362	30.5759	4
104.043673	30.550843	1
104.07337	30.55979	20
104.066384	30.56821	14950
103.980178	30.570398	16
104.080421	30.551212	2
104.07428	30.556702	7
103.928561	30.552281	3
104.000719	30.567994	55
104.03779	30.58696	3
104.057	30.577	3
103.989	30.5685	2
104.067573	30.566322	17
103.92984	30.555278	8
104.067474	30.569061	7
104.066541	30.572269	1
104.040992	30.590494	5
103.963022	30.549881	5
103.920318	30.571474	1
104.056236	30.588428	4
104.023254	30.564329	2
104.069099	30.555734	2
103.930813	30.561201	2
104.076934	30.55656	1
104.068171	30.570026	32
104.037298	30.594673	1
104.078498	30.554811	1
104.06427	30.575065	1
104.066541	30.572269	1
104.066541	30.572269	1
104.063444	30.575984	3
103.927361	30.559474	1
104.070268	30.55184	2
103.973767	30.566084	31
104.036769	30.593288	12
104.0038776	30.57266278	1
103.954118	30.572448	16
104.062152	30.549451	29
104.05218	30.575275	7
104.060104	30.576723	2
104.071039	30.562757	7
104.0643	30.57563	83
104.00959	30.567674	9
103.955475	30.573067	27
103.939521	30.579756	17
103.992694	30.582817	10
104.06404	30.569269	1
104.068802	30.576309	8
103.996284	30.574769	2
104.064502	30.569335	13
104.039871	30.553748	4
104.001549	30.57315	7
104.034691	30.556644	3
104.015701	30.566455	7
104.057508	30.577867	21
103.961645	30.566339	14
103.971563	30.566933	4
103.940865	30.587196	8
103.981059	30.581669	3
104.065552	30.571259	25
104.065414	30.577993	14
104.056515	30.58816	6
103.988449	30.567612	15
104.065231	30.582031	9
103.954757	30.573067	15
103.996704	30.576224	17
103.987388	30.580211	2
103.989151	30.582042	2
104.051667	30.568017	14
104.072342	30.557037	21
104.063496	30.578154	9
104.022758	30.584656	4
104.052216	30.5578	2
104.059028	30.578575	1
103.996925	30.570303	23
104.058371	30.578742	7
104.045989	30.571168	9
104.07386	30.560478	2
104.052505	30.582347	1
103.982376	30.585021	1
103.996215	30.568441	1
103.958412	30.579608	3
103.963188	30.572261	4
103.978683	30.552812	1
103.926734	30.560235	1
104.079879	30.557422	2
104.084678	30.560787	1
104.045989	30.571174	2
104.046981	30.575178	2
104.034942	30.587768	1
104.090225	30.557186	1
104.083443	30.555757	1
104.044755	30.549844	9
103.969291	30.564985	14
104.088905	30.557126	1
104.030319	30.55093	1
104.0036741	30.5646765	10
104.089973	30.55755	1
103.993415	30.576526	1
104.063377	30.575904	11
104.071884	30.550025	1
104.089644	30.549899	2
104.063187	30.583692	2
104.024048	30.585871	1
103.987	30.562	1
103.984	30.5745	1
104.09	30.5511	1
103.926727	30.576124	1
103.994743	30.605733	1
104.060005	30.591299	1
103.966	30.5626	1
104.072502	30.551151	2
104.0641644	30.57303887	1
103.9336789	30.57065594	2
103.9902762	30.55111424	1
104.089	30.5494	1
104.051	30.5624	1
103.923713	30.574181	3
104.0604615	30.57519379	1
104.06947	30.55118	1
104.0443616	30.57473852	17
104.0500661	30.57206346	1
103.92609	30.57306	1
103.99375	30.60206	1
103.99613	30.60074	1
104.02876	30.57516	1
103.99495	30.60052	3
103.98301	30.55172	1
104.02845	30.5875	1
103.91747	30.56018	1
104.00921	30.56512	2
103.98358	30.57859	1
104.06156	30.57286	1
103.99993	30.60115	2
104.02693	30.5868	1
104.06679	30.57259	1
104.08779	30.55328	1
104.06601	30.57484	1
104.03595	30.59278	1
104.08633	30.55416	3
104.08593	30.55383	2
103.92081	30.56601	10
103.99816	30.60221	16
104.08688	30.55508	3
104.03152	30.55288	12
104.06144	30.5748	1
103.9256	30.56347	14
103.92673	30.57298	1
104.00347	30.58251	1
104.0668	30.57259	1
103.92723	30.56377	2
103.99493	30.55782	1
103.98801	30.56182	1
103.97419	30.56424	27
103.99769	30.5956	1
103.98079	30.59928	1
103.97702	30.58948	1
103.99453	30.59938	73
103.98943	30.60008	1
104.0226	30.59224	1
104.0558	30.58829	2
104.02934	30.59085	1
103.92527	30.57413	1
103.96898	30.59057	3
103.92507	30.57513	2
103.92639	30.57346	1
103.95682	30.57262	2
103.958564	30.579208	1
103.96163	30.5725	1
103.92413	30.57186	1
103.99908	30.57178	1
103.91815	30.56511	1
103.919	30.56637	1
103.92538	30.56191	1
103.98423	30.57691	5
103.97587	30.56571	1
103.9896	30.57851	2
104.04232	30.57826	2
104.06609	30.57183	1
104.08814	30.5587	1
104.08963	30.55723	1
104.08563	30.56134	2
104.08722	30.55479	1
104.08989	30.55655	1
104.0755	30.55471	1
104.07491	30.55303	1
104.03099	30.56296	1
104.08825	30.55503	1
104.01623	30.55352	2
104.0195	30.5547	2
104.01316	30.57789	3
104.01175	30.55053	1
103.98785	30.60175	1
103.97477	30.56429	1
103.98457	30.58265	1
103.99003	30.57754	1
103.99341	30.55486	1
103.96882	30.56189	1
103.99869	30.55466	1
104.0003	30.55772	1
103.98249	30.54865	1
104.00628	30.57373	1
104.01191	30.56447	2
104.04519	30.56075	1
104.00033	30.55188	1
104.01046	30.5842	1
104.00435	30.57516	1
103.97336	30.56687	1
104.0023	30.56852	1
104.01184	30.5503	1
104.00059	30.55573	1
104.01959	30.58395	1
104.0065	30.5651	1
103.97551	30.5624	1
104.0852064	30.58857747	456
104.0677778	30.58634311	518
104.09279	30.58587	404
104.1514044	30.56750783	113
104.09759	30.56254	315
104.09614	30.56108	471
104.09398	30.55944	243
104.13769	30.59837	243
104.11072	30.59496	163
104.1871487	30.56723768	321
104.07607	30.58981	101
104.07114	30.59037	114
104.1582154	30.58056993	98
104.1672157	30.57211995	124
104.09224	30.58635	293
104.088729	30.560272	87
104.09458	30.55574	315
104.12477	30.60085	389
104.1463509	30.5956684	293
104.0714876	30.58959393	499
104.12606	30.5994	79
104.137537	30.591006	438
104.08524	30.59056	105
104.08694	30.59401	69
104.104395	30.59499	207
104.1379058	30.5993533	376
104.06732	30.58825	51
104.13769	30.59837	68
104.14981	30.57524	138
104.09358	30.56034	168
104.1850043	30.56799099	128
104.10664	30.60161	95
104.13338	30.57024	68
104.15279	30.58383	37
104.2086764	30.55290445	1415
104.1057377	30.56873998	562
104.2055815	30.56313067	1238
104.0970926	30.58706163	1785
104.1337	30.57119	294
104.0880298	30.5614586	994
104.1678722	30.57402859	488
104.1404986	30.59807753	1090
104.09864	30.59501	361
104.07678	30.59131	479
104.1257782	30.60326958	498
104.1769713	30.56826335	596
104.19288	30.56472	20201
104.1369227	30.58746045	5073
104.15434	30.58298	2179
104.19867	30.563129	3865
104.07074	30.584726	1730
104.12428	30.58603	2384
104.1783416	30.57194148	3396
104.1423723	30.57822709	1542
104.1622	30.5906	587
104.0942513	30.55724719	3137
104.1442942	30.59340739	3849
104.12545	30.60246	2057
104.1316797	30.59753158	2045
104.16285	30.57772	524
104.12435	30.60371	102
104.07184	30.59072	42
104.1986694	30.56312943	85
104.18091	30.57038	34
104.07749	30.58987	130
104.16557	30.58873	58
104.18264	30.56479	98
104.1353225	30.59629801	64
104.0692596	30.58538628	46
104.072371	30.589455	109
104.0951312	30.55651068	988
104.181856	30.569932	23
104.0767453	30.58954522	25
104.11479	30.59842	135
104.137692	30.598377	44
104.075883	30.593023	45
104.1143468	30.59546224	62
104.11129	30.59556	114
104.085	30.58982	112
104.11017	30.55649	278
104.10919	30.59871	211
104.16462	30.57776	25
104.151249	30.58443	33
104.09443	30.55685	124
104.08579	30.5932	20
104.19122	30.56586	23
104.18974	30.55973	23
104.10536	30.60116	25
104.15724	30.58135	26
104.1250763	30.59667015	38
104.13357	30.59566	31
104.09	30.56116	26
104.09257	30.558	29
104.10648	30.59945	71
104.10014	30.59667	298
104.066627	30.584222	30
104.081125	30.592558	351
104.065048	30.589132	51
104.121017	30.550239	85
104.168215	30.574902	31
104.201019	30.562387	92
104.063255	30.58592	32
104.1254	30.60321	29
104.1563	30.58169	23
104.1097	30.5921	127
104.137692	30.598377	20
104.137692	30.598377	16
104.085393	30.590711	26
104.09592	30.59333	49
104.10604	30.5877	46
104.08018	30.5882	38
104.08928	30.55943	33
104.10429	30.60034	81
104.13919	30.58533	23
104.1195924	30.58736326	12
104.200927	30.562229	46
104.0707612	30.58948256	106
104.0772862	30.59089057	13
104.0748701	30.58904999	22
104.13233	30.59566	25
104.08542	30.59197	84
104.17018	30.57433	18
104.06924	30.58878	66
104.08913	30.56126	35
104.09717	30.56126	43
104.09137	30.55905	44
104.199348	30.564403	15
104.110824	30.588123	28
104.0754538	30.59201048	134
104.1239136	30.6005032	78
104.1404	30.59402	35
104.09182	30.58604	25
104.09911	30.59461	21
104.19932	30.56132	49
104.0931394	30.55828422	13
104.10844	30.599955	30
104.09436	30.59007	159
104.196403	30.561941	31
104.0883069	30.59513204	22
104.1445947	30.59327718	11
104.0712649	30.58960097	41
104.155587	30.56872911	19
104.12292	30.58561	22
104.08605	30.56363	36
104.13042	30.59773	39
104.159	30.58644	22
104.1352	30.58653	13
104.09261	30.55946	59
104.09176	30.56159	9
104.100853	30.60055923	10
104.148436	30.56845092	8
104.11775	30.58548	44
104.11435	30.5982	59
104.10046	30.59878	11
104.08791	30.5976	8
104.18041	30.5689	11
104.137692	30.598377	5
104.09779	30.56215	98
104.10958	30.59328	262
104.075	30.5879	15
104.07	30.5874	10
104.13856	30.591	10
104.125801	30.603273	22
104.10607	30.59863	12
104.10828	30.60159	13
104.11082	30.60042	265
104.09934	30.58683	8
104.21883	30.55283	20
104.14315	30.58974	23
104.09041	30.56065	21
104.08752	30.59531	24
104.10368	30.59817	43
104.15718	30.58496	12
104.09236	30.55412	67
104.14245	30.57313	13
104.067855	30.58765	6
104.130081	30.587625	6
104.1356	30.5896	10
104.137692	30.598377	16
104.117176	30.598127	10
104.10492	30.60139	13
104.11082	30.60041	21
104.11442	30.58647	38
104.08983	30.59158	45
104.09425	30.5898	10
104.16114	30.58538	11
104.13806	30.58725	12
104.159553	30.588592	9
104.09558	30.57849	7
104.0962	30.55271	15
104.14186	30.56107	22
104.0920013	30.55591819	16
104.09479	30.55429	14
104.119751	30.597031	21
104.199142	30.565406	12
104.201889	30.558454	70
104.08432	30.587825	216
104.064926	30.58567	9
104.121	30.6035	4
104.0911603	30.59391734	134
104.15541	30.58441	3
104.092475	30.553909	287
104.08914	30.54956	17
104.212989	30.555751	34
[truncated: 24,908 more rows]
