# Supplementary material for: Quantifying the scale effect in geospatial big data using semi-variograms
Source: PLoS One. 2019 Nov 14;14(11):e0225139. doi: 10.1371/journal.pone.0225139 (PMC6855636; doi:10.1371/journal.pone.0225139)
Supplement: S1 File — Valid records of the POI check-in data in Beijing, Shanghai, Chengdu and Wuhan from Sina Weibo in 2014. (ZIP) [file pone.0225139.s001.zip › WEIBO_CHECKINS_2014/WEIBO_CHECKINS_SHANGHAI.csv]

lon	lat	checkin_num
121.6362131	31.35370625	25
121.6365896	31.35479976	21
121.48922	31.234536	2
121.6444874	31.33315348	13
121.4602804	31.18471507	1
121.4470342	31.22362836	1
121.623845	31.248461	3
121.394514	31.114042	10799
121.4020279	31.13271402	5233
121.40063	31.13172	3897
121.37227	31.13948	3480
121.38465	31.11162	3150
121.40173	31.13134	3110
121.4005071	31.13072479	2150
121.39999	31.13137	1431
121.39974	31.13125	1665
121.3794493	31.1101617	1562
121.4029149	31.13304002	1398
121.4025624	31.13305073	1244
121.3710578	31.14217173	1347
121.3875004	31.10987571	1781
121.3868628	31.10991186	872
121.3804117	31.11016523	670
121.3869205	31.10996406	4572
121.38527	31.13815	1089
121.3777165	31.12082698	521
121.381676	31.11284	538
121.33976	31.122334	1215
121.38477	31.11158	332
121.40174	31.13327	295
121.37253	31.11989	438
121.38824	31.11	265
121.4267342	31.11658949	436
121.4052729	31.11381864	587
121.3659775	31.11589141	532
121.40112	31.13184	651
121.3603234	31.13934805	940
121.406911	31.127312	285
121.3719236	31.11917787	403
121.38724	31.13662	376
121.388386	31.133593	364
121.42206	31.11158	420
121.4132278	31.12108104	836
121.384571	31.112091	205
121.3759049	31.11642369	367
121.3473676	31.13737355	1891
121.4033509	31.13319003	231
121.38399	31.139565	1186
121.40085	31.131365	171
121.3869001	31.13728879	257
121.3792977	31.11352158	243
121.38696	31.13832	291
121.3954089	31.13785012	193
121.3945541	31.12602043	466
121.3729559	31.13229143	319
121.4008645	31.13176339	673
121.3898576	31.11930359	1224
121.4007524	31.129971	689
121.4011799	31.13041897	664
121.4113914	31.11028069	2209
121.39286	31.12055	1083
121.40267	31.13107	533
121.4028639	31.13445405	556
121.40085	31.13277	507
121.39309	31.12323	690
121.4069599	31.11916875	811
121.4288485	31.11281212	1859
121.4008975	31.13146715	636
121.4008049	31.131647	581
121.37658	31.11426	509
121.385272	31.112516	588
121.401305	31.13176	525
121.4027579	31.13452105	430
121.3985611	31.12153366	1303
121.38731	31.13775	425
121.4010091	31.13129205	456
121.4064781	31.12132197	1294
121.38121	31.11474	786
121.3612531	31.13827779	549
121.4005071	31.13072479	356
121.3867886	31.13589895	419
121.3995909	31.12919795	423
121.4028449	31.13435905	381
121.37603	31.109	466
121.4151117	31.12311018	191
121.37181	31.12036	499
121.3879818	31.12733101	686
121.36118	31.1386	271
121.3789011	31.10909644	130
121.35849	31.14076	142
121.4017	31.1336	109
121.37982	31.11957	459
121.37896	31.12139	162
121.4018037	31.13211361	107
121.3566	31.142801	873
121.36669	31.140423	315
121.4028807	31.13285862	101
121.4008484	31.13136482	118
121.40447	31.120211	661
121.40177	31.13329	108
121.3810969	31.11382664	115
121.4017	31.1336	218
121.3855639	31.11515867	337
121.4078	31.12868	1074
121.394	31.1219	354
121.3831598	31.11560172	340
121.38634	31.1243	835
121.40155	31.13372	215
121.3957321	31.11807358	481
121.4028869	31.13446105	133
121.35954	31.11794	740
121.3789869	31.10907684	160
121.402577	31.13222652	177
121.4032209	31.13371704	150
121.4023589	31.13373704	159
121.40046	31.13188	131
121.37189	31.11602	1542
121.40162	31.124704	686
121.402	31.1336	196
121.39093	31.11005	196
121.36942	31.11961	592
121.37078	31.132294	559
121.37358	31.11455	408
121.368953	31.139816	348
121.3937655	31.11594801	366
121.35346	31.11372	241
121.4017	31.1336	179
121.38642	31.13805	180
121.4054216	31.11869442	239
121.39974	31.13125	136
121.368	31.1393	582
121.3587189	31.10892296	421
121.39096	31.12196	262
121.4069939	31.13026597	143
121.4106593	31.11053977	432
121.3595369	31.14263822	208
121.35336	31.13963	653
121.39411	31.11976	398
121.3768561	31.1315648	362
121.40063	31.13172	269
121.3497098	31.13282309	724
121.4039353	31.13442528	185
121.3538862	31.12801695	246
121.43347	31.11337	961
121.4101309	31.12752691	358
121.374555	31.113646	132
121.4012	31.13127	148
121.3505402	31.1391716	282
121.3777526	31.1245861	263
121.411396	31.127666	540
121.37813	31.12147	753
121.4036127	31.13381084	150
121.3450818	31.14134027	240
121.39972	31.133562	668
121.351013	31.139806	161
121.3712782	31.1168038	186
121.37952	31.128397	426
121.3833719	31.11366264	84
121.4017	31.1336	98
121.37424	31.125828	759
121.401	31.1316	172
121.3711121	31.12171717	97
121.3731537	31.11428642	188
121.4028313	31.13114888	88
121.3864871	31.13687179	72
121.4028879	31.13312903	88
121.38668	31.1381	142
121.3866633	31.13554136	437
121.4013062	31.13175964	83
121.37249	31.11302	155
121.40063	31.13172	142
121.40136	31.13343	62
121.3972668	31.12285294	582
121.41572	31.12756	409
121.40425	31.12909	307
121.34867	31.12489	119
121.391183	31.1228834	102
121.3864894	31.13741984	129
121.38201	31.11471	116
121.4032409	31.13370704	102
121.37065	31.14163	96
121.38724	31.1359	122
121.3815099	31.12254581	153
121.403	31.1167	684
121.3828869	31.11004067	86
121.40164	31.13366	101
121.3656761	31.1196766	382
121.384	31.1387	291
121.4071	31.124603	93
121.3724792	31.11103138	92
121.3846509	31.13377604	78
121.3868651	31.13870679	83
121.3757	31.12046	213
121.38165	31.122587	421
121.40225	31.13256	64
121.39051	31.12316	100
121.40683	31.12667	95
121.39817	31.11209	95
121.39	31.126	208
121.40886	31.123457	304
121.4080963	31.13076782	270
121.35889	31.14229	314
121.38706	31.13092	452
121.3867	31.13176	403
121.4265842	31.11507505	458
121.41155	31.123041	571
121.36962	31.13986	100
121.38962	31.11328	116
121.3866591	31.11157779	73
121.40046	31.13188	83
121.378894	31.109724	96
121.386578	31.109122	59
121.39148	31.12219276	80
121.3746948	31.12795258	149
121.37649	31.11445	117
121.38098	31.11555	317
121.40273	31.126984	348
121.3864091	31.13895579	126
121.3728401	31.13496379	100
121.39441	31.13351	758
121.4008799	31.13357303	52
121.3962	31.120998	214
121.3439718	31.12603494	251
121.368906	31.11498666	452
121.36976	31.129351	192
121.358263	31.141136	90
121.368751	31.112585	128
121.3990629	31.132041	65
121.38341	31.11122	108
121.3885967	31.13741333	297
121.4017	31.1336	87
121.38845	31.12172	273
121.3860761	31.13745879	102
121.3743598	31.13667345	163
121.392587	31.109343	213
121.384234	31.11347251	83
121.41586	31.11173	251
121.40098	31.11277	500
121.4079206	31.12457404	95
121.37463	31.1134	50
121.3752899	31.11589432	94
121.3872964	31.13473904	144
121.40796	31.12689	81
121.37881	31.116762	197
121.3760452	31.11047935	75
121.3608409	31.13983016	64
121.4018571	31.13265879	60
121.42601	31.11855	115
121.39666	31.13468	312
121.39368	31.125216	187
121.37014	31.11311	74
121.38811	31.13917	195
121.3754751	31.10942379	62
121.3597706	31.1179871	252
121.35605	31.144239	97
121.3712108	31.14263739	46
121.3877581	31.11000637	32
121.40267	31.13107	56
121.3865295	31.13857176	60
121.36181	31.13488	50
121.3815397	31.10936267	84
121.3806258	31.10981906	47
121.387	31.13777	74
121.38762	31.1359	35
121.403	31.133	69
121.40004	31.12976	52
121.37604	31.10901	44
121.3771436	31.13722114	75
121.42169	31.118301	294
121.38733	31.13795	73
121.38206	31.132429	292
121.40632	31.110668	261
121.39745	31.12681	125
121.4028039	31.13348403	78
121.4293137	31.10962868	175
121.38175	31.14015	122
121.38721	31.137	111
121.3718169	31.12000576	45
121.40132	31.13123	202
121.33868	31.13337	233
121.41174	31.12117	377
121.352059	31.1307	168
121.40063	31.13172	59
121.35626	31.13844	334
121.34551	31.14116	115
121.38557	31.130638	315
121.38345	31.12339	424
121.4028549	31.13430005	63
121.378552	31.138703	108
121.400978	31.131838	42
121.37028	31.13798	126
121.38038	31.114952	228
121.365561	31.143112	59
121.399948	31.13108	190
121.4023013	31.13364534	41
121.372267	31.120163	57
121.40133	31.124051	207
121.38791	31.13555	47
121.37633	31.10916	42
121.422412	31.113569	281
121.39111	31.130379	378
121.40875	31.126919	167
121.3619	31.14384	98
121.3841029	31.13110299	65
121.39406	31.13301	89
121.386974	31.114544	44
121.3886401	31.12467079	55
121.3715	31.11243	168
121.34867	31.12489	53
121.3882244	31.11717645	44
121.39678	31.1354	157
121.38341	31.11314	46
121.3665	31.111883	160
121.36506	31.142696	180
121.38991	31.121643	97
121.401	31.1317	74
121.3847252	31.11068019	56
121.389952	31.111849	178
121.37488	31.12777	42
121.4157	31.11049	56
121.3825368	31.10988186	33
121.38265	31.12184	110
121.42461	31.11367	228
121.38696	31.13828	27
121.3869855	31.13926535	32
121.41901	31.121452	160
121.40046	31.13188	33
121.39	31.1364	150
121.37258	31.11075	48
121.4008	31.13515	25
121.3687557	31.12069708	32
121.3611925	31.13948459	68
121.423688	31.123057	28
121.3804117	31.11037135	37
121.3839694	31.12499676	49
121.41251	31.129642	237
121.3575869	31.12549387	43
121.4151649	31.12631089	27
121.4076909	31.11659839	43
121.3862231	31.13461135	33
121.410514	31.109468	45
121.375905	31.1164232	72
121.3495548	31.13432012	59
121.402	31.1323	89
121.3968859	31.1367911	139
121.36972	31.11174	276
121.35171	31.143112	409
121.37741	31.1394	50
121.4018411	31.13264279	32
121.38838	31.13359	38
121.3860611	31.13811279	52
121.37901	31.11004	55
121.4025409	31.13355803	32
121.40777	31.1204	169
121.422	31.1218	285
121.37732	31.1229	100
121.385318	31.131254	54
121.3982999	31.13338603	36
121.4326	31.11496	102
121.393503	31.11821812	44
121.402519	31.131591	28
121.396493	31.132485	99
121.34288	31.126865	123
121.34855	31.131777	554
121.4040985	31.12194443	114
121.40006	31.13516	39
121.378356	31.110426	46
121.38269	31.1153	65
121.38336	31.11645	50
121.37103	31.11239	66
121.3788384	31.10998436	42
121.4059	31.123053	290
121.382183	31.114079	51
121.38705	31.11446	49
121.37144	31.125105	449
121.36378	31.136494	266
121.3469778	31.12329788	39
121.3997151	31.13492879	35
121.388454	31.11028	26
121.385	31.116516	67
121.374089	31.114078	40
121.3616349	31.13759912	73
121.40984	31.1337	44
121.3813111	31.11808156	304
121.4305	31.11186	297
121.4062221	31.12532927	66
121.3849692	31.11382584	46
121.34418	31.14329	171
121.4031047	31.13188103	31
121.3835439	31.13711811	120
121.4014209	31.13335703	30
121.3712132	31.11069759	34
121.36809	31.1092	201
121.387176	31.137913	34
121.3788832	31.10908134	19
121.3678799	31.13053127	89
121.375408	31.111208	66
121.398	31.1148	145
121.39169	31.126179	103
121.40928	31.120451	104
121.35579	31.139336	85
121.377	31.1251	144
121.40218	31.12088	52
121.35102	31.12092	24
121.3687	31.12556	26
121.36537	31.14379	65
121.35313	31.13223	50
121.37337	31.11552	43
121.40113	31.13188	21
121.39286	31.12055	24
121.36317	31.13495	37
121.3867381	31.13889975	38
121.4059219	31.12951469	25
121.3836349	31.1216978	44
121.38288	31.11408	38
121.3726	31.11904	23
121.377874	31.121063	33
121.3811709	31.11536467	24
121.3717665	31.1205809	53
121.38552	31.134094	214
121.341168	31.13318309	36
121.37146	31.12088	30
121.3866321	31.13815779	15
121.34035	31.12939	86
121.408365	31.11628	68
121.39923	31.10995	77
121.377847	31.111806	25
121.385731	31.125869	73
121.37126	31.10964	126
121.391639	31.12163604	27
121.381204	31.115805	29
121.386085	31.125947	99
121.38437	31.11376	114
121.41624	31.123518	130
121.38829	31.13391	44
121.36744	31.13956	43
121.42	31.1242	50
121.374	31.1103	77
121.37822	31.124073	125
121.38636	31.13809	32
121.3577064	31.12619469	45
121.38068	31.13614	96
121.3662193	31.1198661	54
121.40451	31.12882	90
121.3850286	31.1363013	105
121.37242	31.1334	31
121.365896	31.139155	47
121.3750075	31.10998762	22
121.378	31.1204	24
121.42182	31.122681	224
121.40459	31.112396	49
121.3685161	31.1266266	40
121.3947967	31.13347051	21
121.3815	31.12424	24
121.40063	31.13172	18
121.39344	31.13811	24
121.41431	31.12783	27
121.347603	31.13291894	18
121.40202	31.13299	18
121.40362	31.1213	41
121.3494388	31.13419411	34
121.4069909	31.11918975	24
121.418676	31.123108	46
121.37919	31.10956	18
121.38565	31.11343	97
121.36737	31.110968	376
121.37609	31.111378	159
121.3874132	31.11505235	31
121.388916	31.134677	30
121.35923	31.114316	52
121.395923	31.133692	70
121.38365	31.13266	80
121.4127351	31.12624227	85
121.3399	31.127481	94
121.39505	31.12658	219
121.4027269	31.13351403	16
121.3745103	31.12975776	38
121.4135969	31.12923395	37
121.3850652	31.11234851	33
121.37252	31.11044	18
121.37315	31.11423	24
121.35206	31.13069	105
121.40046	31.13188	23
121.3637	31.11369	142
121.40581	31.11573	20
121.34542	31.14092	89
121.34896	31.13518	53
121.3723907	31.1131115	18
121.390027	31.126523	22
121.3826046	31.1132051	20
121.38437	31.11249	30
121.3977844	31.13569698	24
121.395885	31.136011	22
121.3827329	31.13575808	170
121.40493	31.10965	126
121.42374	31.113329	112
121.36282	31.119347	88
121.38751	31.137328	36
121.372315	31.1110204	31
121.4017	31.12976	10
121.38999	31.11446	15
121.38336	31.10956	15
121.40236	31.13258	31
121.4026	31.12817	40
121.38973	31.12642	36
121.3619	31.11721	60
121.39678	31.1354	49
121.407091	31.117036	18
121.40866	31.13	42
121.3863161	31.13732579	23
121.39596	31.13383	32
121.3615871	31.13753679	31
121.3668432	31.13830277	31
121.4054209	31.13231001	20
121.3716609	31.1416222	19
121.39082	31.13536	26
121.4027429	31.13351303	22
121.379	31.1096	54
121.39433	31.12245	30
121.42373	31.114613	284
121.3756561	31.11823654	21
121.40003	31.11116	29
121.36454	31.11295	28
121.39133	31.12442	24
121.4111399	31.12733991	37
121.37672	31.12059	189
121.3671509	31.14044917	19
121.4016739	31.13025897	18
121.4069894	31.11334023	101
121.4027349	31.13359003	20
121.3562172	31.116662	25
121.38896	31.1095	29
121.3911	31.1324	108
121.40581	31.12706	22
121.34698	31.13783	26
121.38588	31.14023	40
121.38943	31.13773	26
121.40795	31.1103	86
121.380965	31.115141	23
121.358737	31.109459	26
121.37225	31.13326	22
121.4029589	31.132049	30
121.3873989	31.131689	22
121.3601338	31.1255786	47
121.3628	31.13599	24
121.3733762	31.13635987	28
121.37237	31.12989	27
121.40063	31.13172	14
121.402	31.1333	19
121.395401	31.121	22
121.40235	31.11334	108
121.419479	31.119077	132
121.41365	31.12554	99
121.3658	31.1113	31
121.40247	31.135056	115
121.378182	31.12239	14
121.3910494	31.11375894	16
121.37524	31.129057	186
121.39315	31.12607	23
121.42844	31.11512	176
121.40441	31.12118	29
121.41091	31.12447	125
121.40287	31.11152	53
121.37239	31.11311	15
121.37144	31.11074	32
121.36119	31.13603	72
121.3870358	31.13553394	15
121.39455	31.11121	54
121.3618502	31.13657069	18
121.3863205	31.1148666	29
121.3598063	31.14222385	34
121.3709264	31.12022678	44
121.3473579	31.13617025	63
121.40621	31.12807	22
121.371824	31.11022623	190
121.41391	31.117103	17
121.396577	31.117612	21
121.38945	31.110664	87
121.35613	31.136984	60
121.40631	31.12819	46
121.37806	31.12164	20
121.3969411	31.13407079	22
121.3707948	31.11279607	17
121.3833769	31.1343735	122
121.4048358	31.12451083	259
121.390251	31.117218	11
121.3733585	31.11055002	12
121.3419258	31.12750194	21
121.370387	31.121256	12
121.3904266	31.1343416	20
121.38295	31.130415	33
121.37479	31.119713	103
121.3722023	31.11885094	14
121.40897	31.122383	83
121.41	31.1129	55
121.3559464	31.12870793	51
121.38487	31.13489	12
121.39144	31.12327	25
121.37287	31.13238	15
121.40024	31.12399	21
121.42356	31.12355	30
121.37299	31.11018	45
121.37522	31.12749	22
121.4008484	31.13136482	113
121.4199799	31.1220438	96
121.3743195	31.11049327	100
121.364821	31.141112	42
121.3830629	31.13007596	24
121.3810239	31.11107458	19
121.3994672	31.13147105	21
121.37766	31.12226	19
121.40486	31.11232	18
121.39949	31.13493	15
121.38827	31.1241	18
121.34221	31.12355	30
121.36068	31.13934	77
121.39418	31.12485	22
121.40104	31.13158	14
121.37562	31.11475	30
121.3823344	31.13790015	18
121.3863909	31.10974556	9
121.40176	31.13548	12
121.38907	31.13214	61
121.3752769	31.13593752	12
121.401645	31.133665	6
121.4038028	31.11413034	32
121.3477419	31.141046	40
121.395885	31.136011	14
121.366676	31.119895	14
121.3693612	31.12472286	12
121.40515	31.13047	18
121.3864089	31.11545067	88
121.3454346	31.13271091	39
121.40371	31.11184	38
121.38618	31.132589	93
121.38313	31.133638	45
121.34497	31.12299	67
121.3824329	31.1409257	34
121.36716	31.12722	56
121.40215	31.13236	18
121.3857551	31.14010679	29
121.38301	31.11475	12
121.42911	31.11132	18
121.43254	31.11541	8
121.38461	31.13775	13
121.39903	31.11112	101
121.35027	31.13325	22
121.38612	31.1386	26
121.42646	31.11317	18
121.4006679	31.13010096	15
121.37648	31.11261	21
121.379598	31.10904954	10
121.38842	31.11169	7
121.3822119	31.11233811	9
121.37292	31.13402	10
121.4022	31.131583	17
121.4030451	31.11586564	25
121.4	31.1319	10
121.369	31.1402	21
121.399778	31.1339342	33
121.4310903	31.11650469	123
121.38218	31.111526	72
121.38541	31.128122	28
121.39839	31.123087	23
121.339	31.1331	36
121.3993789	31.11107758	13
121.41886	31.124256	79
121.3871339	31.13748611	20
121.375734	31.110303	10
121.37303	31.1104	10
121.386	31.1251	22
121.422	31.1181	37
121.386415	31.115065	9
121.382855	31.131872	72
121.422273	31.11836	10
121.37514	31.110777	46
121.3998179	31.13122799	12
121.3508858	31.11711775	19
121.38702	31.13927	11
121.43223	31.11642	74
121.38753	31.12378	13
121.3765	31.11305	11
121.40163	31.12035	18
121.38948	31.11335	17
121.40072	31.13121	12
121.41079	31.11958	8
121.4023379	31.1318286	13
121.401127	31.135211	10
121.34303	31.13505	19
121.37409	31.11408	16
121.41257	31.12342	20
121.402626	31.13223839	10
121.424529	31.120646	6
121.40644	31.114245	10
121.3847122	31.11331177	8
121.3721949	31.11923175	14
121.3927198	31.13858248	8
121.3835689	31.11054257	6
121.374032	31.109566	12
121.4051513	31.13374704	7
121.353364	31.139636	32
121.4255594	31.11851526	11
121.3593	31.14051	19
121.38579	31.11499	6
121.4103424	31.12798704	22
121.40252	31.12969	19
121.42382	31.12348	6
121.3686297	31.10959535	63
121.40167	31.13171	15
121.3626576	31.12004176	21
121.4008669	31.131721	23
121.4040219	31.13352768	18
121.4126939	31.12780492	6
121.3813313	31.13588508	13
121.3895539	31.12225081	23
121.3453218	31.11914379	34
121.386133	31.14056	7
121.3617051	31.13738979	15
121.36714	31.13413	47
121.40822	31.12445	31
121.402	31.1336	57
121.38106	31.13988	10
121.375218	31.116793	48
121.40075	31.12997	69
121.40075	31.12997	21
121.374286	31.110004	41
121.39986	31.112307	659
121.38296	31.11046	53
121.36954	31.110012	19
121.40505	31.122232	29
121.379016	31.136839	11
121.4026169	31.13394004	8
121.38868	31.11124	9
121.3742	31.131178	54
121.3981783	31.12794843	26
121.42211	31.12189	11
121.36412	31.11273	19
121.4116564	31.12137149	10
121.371388	31.113343	12
121.40497	31.12698	14
121.361199	31.11910165	22
121.3608688	31.10947115	28
121.413439	31.127823	14
121.383632	31.111731	9
121.37611	31.11003	8
121.38019	31.13713	11
121.36496	31.1187	29
121.3918801	31.12252554	8
121.35616	31.12372	21
121.3828369	31.10940355	23
121.36875	31.11258	12
121.3526854	31.12645595	10
121.389624	31.109223	8
121.405036	31.13006614	9
121.3870535	31.11167809	8
121.38129	31.1246	22
121.3865091	31.13620979	8
121.3738923	31.10989644	9
121.415435	31.116107	19
121.385192	31.116542	15
121.399	31.1348	15
121.401	31.1315	13
121.4026	31.13212	42
121.36723	31.109158	63
121.35287	31.139484	33
121.4270958	31.11577548	10
121.388773	31.124638	9
121.39113	31.10996	6
121.37575	31.11047	8
121.3720919	31.11104858	6
121.37703	31.12441	16
121.4062549	31.13056997	5
121.3865915	31.11534837	5
121.3690329	31.12017777	27
121.3860141	31.13900631	7
121.3832859	31.10993756	11
121.4008102	31.1351559	12
121.3700867	31.10968251	8
121.3789847	31.13626269	24
121.4018411	31.13264279	6
121.4014206	31.13387299	8
121.374292	31.117226	10
121.3875135	31.13963186	4
121.3866549	31.11545267	6
121.39483	31.1336	5
121.40515	31.12995	9
121.39894	31.13135	5
121.40873	31.13183	25
121.40063	31.13172	9
121.35899	31.13987	39
121.3902	31.12481	6
121.373944	31.113921	12
121.40629	31.12021	25
121.41246	31.127721	19
121.381073	31.112209	24
121.358634	31.140888	14
121.401786	31.13215	15
121.402	31.133663	24
121.402557	31.133678	8
121.372	31.1333	10
121.38482	31.11188	6
121.3645001	31.11389934	27
121.4003839	31.13072298	8
121.4016169	31.13388304	5
121.3735604	31.11044637	7
121.4064631	31.12658079	10
121.380377	31.116878	10
121.385521	31.112911	5
121.3845671	31.11569987	7
121.386971	31.114786	5
121.3719092	31.11602431	17
121.38321	31.13408	4
121.3865372	31.13642148	12
121.4018411	31.13264279	15
121.40046	31.13188	5
121.36171	31.11339	44
121.39022	31.12139	7
121.39831	31.12248	4
121.43286	31.11501	10
121.407386	31.121603	40
121.37523	31.116805	16
121.402565	31.132104	40
121.3997189	31.13355806	12
121.3742294	31.14160156	17
121.3806831	31.13614	16
121.39313	31.1213	11
121.371707	31.110585	12
121.3998965	31.1340201	7
121.3996544	31.13090584	11
121.383	31.1098	26
121.398372	31.116849	21
121.37414	31.114962	139
121.38906	31.13942	9
121.388386	31.133593	6
121.37402	31.112516	6
121.3756469	31.11300262	11
121.3735627	31.11045177	9
121.3887838	31.13240911	7
121.375903	31.122897	7
121.4257813	31.11585045	11
121.3779753	31.10956855	8
121.3710549	31.12097378	7
121.351633	31.138577	11
121.38782	31.12968	7
121.42341	31.1154	12
121.42469	31.12268	133
121.34317	31.12282	9
121.39128	31.12406	7
121.42819	31.114347	8
121.4089054	31.12485806	6
121.36875	31.11258	5
121.37563	31.12705	18
121.3581325	31.13700737	13
121.366	31.1239	43
121.403306	31.127739	14
121.3875125	31.12215794	24
121.365986	31.111252	28
121.400032	31.11115265	5
121.3868999	31.12295082	6
121.4283734	31.11601708	5
121.4108472	31.12741961	4
121.378132	31.121477	11
121.3616749	31.14004916	7
121.39623	31.13386	5
121.3444979	31.14243579	4
121.3629246	31.11385068	5
121.3867	31.13813	5
121.4006442	31.10993296	4
121.3731469	31.12842493	5
121.3811	31.11595	8
121.396	31.1121	20
121.3958671	31.1283192	34
121.4054408	31.12654389	6
121.369197	31.124346	11
121.41024	31.127117	14
121.35012	31.132076	23
121.39039	31.12548	7
121.362046	31.119261	8
121.377979	31.121409	6
121.4013076	31.13214835	9
121.401157	31.13371	5
121.4006339	31.13172306	3
121.41854	31.111154	48
121.369595	31.121381	23
121.406272	31.127557	36
121.39457	31.12188	4
121.363	31.136	24
121.386	31.1385	5
121.347	31.1392	2
121.390487	31.134796	16
121.39363	31.122688	5
121.365341	31.132785	10
121.3513	31.13193	23
121.34954	31.12028	16
121.38483	31.11238	4
121.41647	31.12372	15
121.39537	31.120988	53
121.382121	31.139889	14
121.397809	31.109505	3
121.4166772	31.11192388	8
121.38218	31.111523	20
121.38966	31.125387	35
121.386	31.1128	25
121.37474	31.111488	54
121.37698	31.109896	9
121.35962	31.109976	10
121.3643949	31.1118586	9
121.389552	31.109186	21
121.38992	31.13959	4
121.40003	31.12165	10
121.37468	31.11508	10
121.39155	31.12917	6
121.40225	31.13255	6
121.38176	31.11038	6
121.40164	31.1124	10
121.4108484	31.13139307	7
121.3824826	31.11276367	5
121.395401	31.121	7
121.3573668	31.12558149	5
121.404719	31.117159	5
121.391	31.1098	9
121.410339	31.118484	9
121.370101	31.108957	4
121.379941	31.1100321	24
121.356208	31.110086	5
121.357135	31.109362	29
121.419901	31.117184	4
121.343202	31.124077	16
121.3718579	31.1104425	4
121.401093	31.133362	52
121.38697	31.136896	17
121.3849732	31.1106145	18
121.400762	31.130726	4
121.3851793	31.13017777	4
121.3675059	31.11632669	21
121.3990589	31.13445385	8
121.403549	31.130915	6
121.406608	31.123736	19
121.412971	31.12483	11
121.3926315	31.13171959	3
121.3841399	31.14065418	56
121.3949	31.12115	2
121.389544	31.124648	4
121.3728019	31.13520507	78
121.3887489	31.13149399	28
121.3936767	31.11078728	4
121.3705572	31.12820593	4
121.4188039	31.12155679	15
121.4056455	31.13042827	2
121.40319	31.132478	11
121.3863516	31.11512035	40
121.39954	31.12202	11
121.37829	31.11179	8
121.39327	31.12585	5
121.3871	31.12966	107
121.38003	31.12642	5
121.38955	31.10918	35
121.38919	31.10956	4
121.4018877	31.12936835	4
121.4261349	31.11601293	8
121.3413078	31.12054582	8
121.40699	31.11528	12
121.34984	31.13378	4
121.41945	31.12091	2
121.37308	31.11537	3
121.418373	31.122105	12
121.40364	31.1266	7
121.3997189	31.13355806	6
121.40409	31.12195	2
121.383644	31.117076	33
121.38201	31.1101	6
121.38149	31.12165	6
121.4017	31.12976	3
121.372	31.1252	7
121.385758	31.125877	18
121.42252	31.121571	24
121.3673704	31.1394319	4
121.3909164	31.13104343	8
121.3842149	31.11768872	2
121.3529968	31.12604394	4
121.4209142	31.1242465	8
121.3564989	31.14084018	3
121.385	31.111	2
121.387298	31.132871	6
121.3740129	31.12796986	2
121.387023	31.109388	5
121.386367	31.127946	7
121.4273024	31.11845564	36
121.39181	31.12199	8
121.40075	31.12997	3
121.349325	31.111141	5
121.386915	31.109618	13
121.3947	31.110685	21
121.40903	31.124863	26
121.3732	31.134941	43
121.42064	31.120609	18
121.39074	31.10934	7
121.388876	31.124744	10
121.36843	31.1203	16
121.383308	31.131765	3
121.401936	31.10933497	3
121.406962	31.1160267	4
121.4238026	31.11276841	4
121.39424	31.13406	4
121.3464294	31.14393696	12
121.4337239	31.11396864	9
121.37451	31.120256	11
121.402476	31.112622	3
121.3869182	31.11418664	103
121.4125336	31.12783802	5
121.357776	31.123886	5
121.3865372	31.13642148	4
121.4	31.122	11
121.402	31.1323	3
121.371	31.1195	9
121.4132094	31.11828315	1
121.3923136	31.11024929	2
121.355354	31.109714	6
121.3984	31.1365	5
121.4006339	31.13172306	1
121.38666	31.13731	13
121.376503	31.11803246	1
121.3508	31.139421	5
121.427	31.116	7
121.4213262	31.12461684	7
121.3449536	31.13999052	4
121.37327	31.139023	5
121.3693839	31.12496188	11
121.4269119	31.11689028	6
121.3762075	31.11370581	5
121.373	31.1112	6
121.382	31.1151	3
121.402	31.1337	1
121.3703829	31.11654669	5
121.39244	31.13794272	3
121.3749751	31.1318005	4
121.3882862	31.1120121	19
121.3779102	31.12082684	6
121.41077	31.12994	5
121.39424	31.11166	9
121.41059	31.12041	3
121.40126	31.12826	19
121.38655	31.12876	5
121.3914	31.12306	2
121.38608	31.13888	4
121.38658	31.10912	2
121.38983	31.10983	15
121.37583	31.11268	1
121.4164	31.1109	10
121.36884	31.14015	2
121.36383	31.11936	2
121.37708	31.1148	5
121.37307	31.11164	4
121.37569	31.11037	2
121.40806	31.12129	5
121.38708	31.13547	1
121.38862	31.13978	5
121.40021	31.13478	4
121.38402	31.12021	1
121.39016	31.123728	34
121.397503	31.135124	3
121.36185	31.139507	19
121.412348	31.11890954	11
121.3909779	31.11152859	5
121.400744	31.13506	2
121.37885	31.12068	4
121.37117	31.11262	1
121.3537638	31.13710118	1
121.3850621	31.12413025	25
121.3772049	31.10914255	3
121.3849769	31.11031857	3
121.38091	31.11827	3
121.395385	31.120998	6
121.403	31.133	4
121.4123153	31.11014347	3
121.39673	31.12265	1
121.3815379	31.11835873	5
121.3933537	31.13351873	4
121.379	31.1263	3
121.4022139	31.13338056	13
121.3910788	31.12519983	1
121.3756252	31.13535694	14
121.38041	31.1159	1
121.343846	31.12210575	1
121.377351	31.111036	1
121.3900989	31.13457505	2
121.40026	31.12157	1
121.3918946	31.12571276	1
121.3625589	31.13826213	4
121.362602	31.142454	3
121.355376	31.124311	8
121.383	31.1153	6
121.39558	31.12202	1
121.40772	31.12112	1
121.4000221	31.12862284	1
121.387822	31.113764	9
121.37027	31.12079	5
121.380722	31.116501	3
121.3842086	31.11396789	5
121.385314	31.11342	1
121.350318	31.12063104	2
121.3817551	31.10977078	3
121.4006339	31.13172306	2
121.391	31.1239	2
121.391	31.1108	1
121.386	31.124	2
121.373	31.1111	10
121.381	31.1336	2
121.401	31.1314	7
121.381	31.112	2
121.347342	31.137989	1
121.401	31.1314	1
121.398058	31.133859	1
121.37235	31.119427	1
121.3800298	31.10961085	2
121.3896403	31.13253812	5
121.40666	31.12915	1
121.3845741	31.11570475	1
121.389915	31.121997	5
121.3714258	31.109095	1
121.39109	31.12564611	3
121.3822491	31.11558979	1
121.39855	31.12224	1
121.4000064	31.12975576	1
121.4084625	31.12745667	3
121.37488	31.1284	1
121.4016675	31.12475544	92
121.38131	31.13069	2
121.37103	31.11272	2
121.36165	31.13864	1
121.39122	31.12267	2
121.40149	31.13386	1
121.40367	31.10951	1
121.42141	31.12134	3
121.40326	31.13509	6
121.38899	31.12208	15
121.36651	31.11171	1
121.3728	31.11075	24
121.37619	31.10941	1
121.36716	31.11549	1
121.42215	31.12192	1
121.38538	31.11409	1
121.37429	31.11483	1
121.39051	31.12627	2
121.37652	31.12193	2
121.3731	31.12738	2
121.36692	31.12654	1
121.40237	31.12868	1
121.36245	31.1373	1
121.35495	31.14017	1
121.38922	31.12179	1
121.38608	31.13163	1
121.40853	31.13036	3
121.3854	31.13869	1
121.39891	31.12191	1
121.33951	31.13984	1
121.37429	31.11722	1
121.37511	31.11273	1
121.37724	31.11055	1
121.4008	31.13137	3
121.40225	31.13255	1
121.4145	31.11828	1
121.38963	31.10922	1
121.38426	31.11188	1
121.38209	31.11536	1
121.4313097	31.11626948	3
121.3813019	31.14060818	2
121.3829426	31.1297652	2
121.4055899	31.13024997	6
121.39252	31.11017	1
121.35354	31.12848	2
121.37987	31.1149	1
121.4104029	31.1217068	1
121.4063416	31.12262344	1
121.3852806	31.10950365	2
121.428439	31.115126	1
121.4240252	31.12037247	1
121.372002	31.126619	1
121.3718769	31.10895604	1
121.38332	31.10931	1
121.3961609	31.12276282	1
121.4056538	31.13046237	1
121.36658	31.11646	2
121.427524	31.11976866	2
121.4271587	31.11578888	4
121.4199339	31.12071578	2
121.396461	31.113832	1
121.3629589	31.13032697	3
121.3737223	31.11878664	5
121.3868477	31.1348025	1
121.385284	31.12667	1
121.390117	31.124824	4
121.43007	31.11088	1
121.37308	31.1206	1
121.37998	31.11853	1
121.35922	31.12567	1
121.386993	31.134801	4
121.42026	31.12466	1
121.357385	31.116921	7
121.388634	31.135178	9
121.36656	31.11553	1
121.36016	31.11894	1
121.37141	31.14306	2
121.38682	31.11544	1
121.33916	31.12641	2
121.39534	31.12742	6
121.35221	31.14221	1
121.36015	31.13119	1
121.39045	31.11186	1
121.38045	31.14119	1
121.41977	31.11839	4
121.37195	31.1109	16
121.34855	31.14002	10
121.35312	31.12595	1
121.37811	31.11235	1
121.36058	31.14054	1
121.40619	31.13194	1
121.39275	31.13001	1
121.40396	31.12748	1
121.36251	31.14081	4
121.41312	31.12632	1
121.411886	31.113905	4
121.398	31.1166	2
121.365431	31.109305	1
121.390625	31.137212	11
121.368743	31.127216	22
121.36731	31.12013	5
121.358838	31.109547	4
121.397626	31.131733	8
121.356139	31.144022	1
121.40104	31.13159	2
121.40234	31.12842	1
121.40086	31.13139	1
121.40696	31.11779	11
121.40166	31.13367	1
121.40166	31.13367	1
121.40166	31.133678	4
121.400642	31.132595	69
121.360946	31.139387	6
121.401823	31.132608	2
121.370033	31.112833	16
121.3779978	31.11550728	1
121.380935	31.114605	1
121.38664	31.13906	1
121.42683	31.11828	1
121.39016	31.10949	1
121.400704	31.131728	1
121.40148	31.13385	1
121.388312	31.11123	2
121.35945	31.11781	1
121.36732	31.13916	2
121.386063	31.11313	8
121.393122	31.112159	17
121.401145	31.131101	146
121.406169	31.110918	115
121.426329	31.113761	7
121.382277	31.109339	15
121.381353	31.133381	1
121.35859	31.14055	6
121.41274	31.12819	7
121.40523	31.12935	1
121.385948	31.139091	1
121.384284	31.13097	2
121.374649	31.120727	1
121.429	31.1148	1
121.402	31.1337	1
121.404	31.1291	2
121.382	31.1128	1
121.381	31.1164	1
121.402	31.1337	1
121.388	31.1114	1
121.403	31.1329	1
121.381722	31.117303	1
121.381	31.112	1
121.378	31.111	1
121.381	31.112	1
121.381	31.112	1
121.4	31.1319	1
121.4	31.1319	1
121.372	31.1334	1
121.4212785	31.12366196	1
121.4037047	31.13363576	2
121.3406084	31.14102818	4
121.4054261	31.12704389	1
121.4290006	31.11529917	6
121.4163494	31.11126245	1
121.395295	31.135764	5
121.385353	31.127822	1
121.3957049	31.13432505	1
121.37674	31.12885	2
121.4027634	31.124403	2
121.387177	31.139345	1
121.3956619	31.13455705	2
121.42162	31.1216	1
121.415244	31.110376	1
121.4062958	31.1228447	1
121.39336	31.12617	1
121.36871	31.12493	2
121.38773	31.13476	4
121.39303	31.13359	1
121.35754	31.13688	1
121.35476	31.12806	19
121.42623	31.11319	1
121.38892	31.12455	2
121.36146	31.12909	5
121.38314	31.12745	1
121.39106	31.12416	1
121.38458	31.1263	1
121.35044	31.13662	1
121.35939	31.13742	1
121.35939	31.13742	1
121.3754	31.11973	1
121.40018	31.1316	1
121.41156	31.13061	1
121.40224	31.13256	1
121.4142	31.11011	1
121.38737	31.12328	10
121.373	31.10991	2
121.40664	31.13086	1
121.36445	31.11481	5
121.40495	31.12131	1
121.35666	31.13994	1
121.37739	31.12253	1
121.37305	31.1307	1
121.37691	31.12042	1
121.37741	31.12056	1
121.36484	31.11926	11
121.37583	31.12702	6
121.3425	31.14151	1
121.35336	31.12656	6
121.3542	31.12449	1
121.37771	31.11219	4
121.36875	31.11258	1
121.4246	31.12225	1
121.41649	31.12228	1
121.38811	31.12398	1
121.38353	31.13022	1
121.38256	31.13652	2
121.38136	31.13446	2
121.39218	31.12548	1
121.40747	31.13015	1
121.39903	31.12537	3
121.40927	31.12733	1
121.41489	31.11503	1
121.40782	31.11613	1
121.40912	31.11008	1
121.42555	31.11581	5
121.40021	31.11503	1
121.3969	31.11273	1
121.36801	31.11555	1
121.38317	31.11055	1
121.36779	31.11958	1
121.39942	31.11149	1
121.39572	31.11095	3
121.39612	31.10967	1
121.40222	31.11261	2
121.40003	31.11116	1
121.40427	31.1271	1
121.40757	31.13118	1
121.40757	31.13118	1
121.36462	31.1227	1
121.41688	31.11004	1
121.36615	31.14094	1
121.38714	31.1228	1
121.42119	31.125	1
121.36135	31.13984	1
121.39958	31.13101	1
121.41534	31.11999	3
121.3427	31.13179	1
121.378882	31.10977	1
121.417679	31.127055	3
121.40192	31.13337	3
121.39267	31.11022	1
121.44778	31.128372	1208
121.54927	31.119646	350
121.4391986	31.13358078	668
121.43076	31.13226	752
121.45071	31.1392	923
121.54458	31.125013	237
121.452958	31.139931	363
121.4476242	31.11878204	206
121.42154	31.12532	279
121.43475	31.13261	2671
121.4365283	31.13438173	2155
121.5128	31.14039	1313
121.514411	31.13881543	1491
121.46894	31.12749	1549
121.49361	31.118364	2454
121.452246	31.135412	2237
121.443792	31.12102292	581
121.4238307	31.12368304	373
121.442326	31.136287	324
121.489773	31.1275856	282
121.50191	31.13963	315
121.45804	31.1153	1056
121.4585198	31.1196468	779
121.45352	31.126495	1187
121.50114	31.13879	119
121.43386	31.13128	147
121.450095	31.116805	255
121.5029319	31.13361831	102
121.4546	31.12032	194
121.45608	31.12669	296
121.51454	31.1188	170
121.5100884	31.13407175	140
121.4462075	31.13389586	177
121.51777	31.138294	1803
121.4943129	31.12771542	824
121.5008689	31.1396464	935
121.4897329	31.14096019	913
121.512878	31.14019	1174
121.4530945	31.1309185	1793
121.45292	31.140421	1148
121.514134	31.13974887	397
121.462118	31.118556	1680
121.45316	31.111269	429
121.432746	31.123842	253
121.43507	31.130444	935
121.54634	31.12318	84
121.42374	31.12445	156
121.513905	31.14025488	194
121.42371	31.1238	760
121.4553935	31.13716525	120
121.514	31.1394	151
121.5024224	31.13962149	84
121.436782	31.1317771	133
121.4539049	31.13459305	175
121.4353292	31.1345002	122
121.44562	31.116489	754
121.44658	31.133022	1024
121.45748	31.11902	745
121.513829	31.138724	136
121.436192	31.134534	271
121.49319	31.142893	719
121.51737	31.13247	281
121.5134883	31.14000921	236
121.4466244	31.13105466	276
121.5021815	31.1372262	371
121.4349949	31.13032697	48
121.5209979	31.13609349	99
121.435319	31.13070983	67
121.456136	31.117457	79
121.4996	31.14291	84
121.4305159	31.11880374	104
121.43279	31.13158	396
121.42386	31.12402	99
121.45666	31.13521	109
121.4538529	31.11908274	157
121.4995473	31.14292411	100
121.4475857	31.13494271	219
121.4334383	31.12074683	220
121.538	31.12083046	145
121.50298	31.133287	105
121.4410934	31.1355629	160
121.423388	31.123964	79
121.467	31.1225	501
121.498648	31.139543	251
121.459	31.1407	242
121.5118	31.13624879	546
121.435804	31.132418	447
121.49153	31.13868	140
121.45024	31.126078	519
121.4920624	31.13581518	290
121.4847821	31.13100631	120
121.493971	31.13095884	209
121.489143	31.131453	134
121.50445	31.14043	250
121.4522861	31.11490225	778
121.43176	31.130054	485
121.44071	31.136642	374
121.51471	31.125278	479
121.519412	31.125346	70
121.4511249	31.12802592	402
121.43489	31.131275	128
121.4532811	31.11649159	45
121.440294	31.135793	57
121.4357895	31.13317433	44
121.43312	31.13133	76
121.5181772	31.13015804	31
121.433845	31.131212	45
121.49978	31.13919	28
121.4423	31.11761	41
121.43591	31.133741	318
121.4550885	31.13127208	50
121.4370509	31.13231101	46
121.45731	31.12269	368
121.5058292	31.14137178	65
121.51638	31.13952486	40
121.44035	31.120861	249
121.43988	31.130894	267
121.44274	31.13374	73
121.4553926	31.12449744	46
121.454446	31.13409275	68
121.494383	31.14336895	49
121.448594	31.121452	85
121.44001	31.13194	512
121.43746	31.13522	39
121.5000823	31.13715254	178
121.495331	31.11639236	45
121.506581	31.138418	135
121.43916	31.13509	54
121.52126	31.137461	194
121.497169	31.117994	54
121.457831	31.126421	52
121.45417	31.128843	376
121.441379	31.114068	135
121.43701	31.13401	134
121.43396	31.13099	44
121.4542174	31.11966464	63
121.49864	31.1173	42
121.44	31.1359	94
121.4221429	31.12646789	31
121.515968	31.13910686	34
121.44235	31.11746	38
121.51543	31.13652	50
121.49835	31.13817	37
121.49487	31.13711	121
121.43513	31.12995	130
121.4546	31.1198	50
121.4946	31.14199	245
121.42282	31.12439	50
121.44529	31.1191	98
121.54595	31.12373	75
121.4531755	31.13558224	39
121.50186	31.13873	37
121.49628	31.14109	88
121.44582	31.13364	127
121.50054	31.14096	23
121.5	31.14242	18
121.440956	31.136013	65
121.50198	31.14028888	32
121.44097	31.13536	31
121.50163	31.140873	219
121.495	31.1125	55
121.51642	31.1394	24
121.431793	31.12104	38
121.49149	31.140276	144
121.5208278	31.119749	37
121.54003	31.12093	112
121.43522	31.13296	29
121.45875	31.1334	46
121.458764	31.12144447	64
121.449996	31.134494	1098
121.5231295	31.12655297	34
121.4921913	31.13884956	40
121.45769	31.1244	151
121.426893	31.13003	37
121.44348	31.13392	18
121.488788	31.143158	65
121.5001815	31.1413906	22
121.529206	31.116924	63
121.4523919	31.1317675	18
121.49734	31.1393971	27
121.43657	31.132544	65
121.50036	31.13949	64
121.43844	31.1303	25
121.43695	31.13212	26
121.45145	31.13515	20
121.45227	31.13516	24
121.44522	31.13361	15
121.49912	31.13833	38
121.43441	31.1337	180
121.50499	31.14169	174
121.4282333	31.1241734	20
121.433242	31.132859	121
121.4955357	31.11380897	15
121.49864	31.13954	20
121.4976	31.11608	46
121.44448	31.12129	38
121.46112	31.11638	61
121.42889	31.13158	62
121.507391	31.141018	99
121.497721	31.138811	11
121.4714002	31.12834742	38
121.437416	31.13533	12
121.46212	31.11741	100
121.52556	31.13264	101
121.43324	31.132858	79
121.4307339	31.13094998	19
121.50686	31.13765	32
121.4414401	31.13569979	20
121.4392701	31.13529479	17
121.43791	31.13514	33
121.45696	31.12466	47
121.45697	31.12466	19
121.45321	31.11375	25
121.45251	31.13523	21
121.4394464	31.13360555	56
121.459006	31.12404753	25
121.4370664	31.13187786	17
121.47347	31.14134	19
121.4426671	31.11315562	38
121.4523801	31.13543579	28
121.50228	31.14001	7
121.531837	31.129281	92
121.43015	31.130064	180
121.4527868	31.1395334	55
121.501	31.1399	79
121.512153	31.13878	19
121.435041	31.119378	32
121.4383729	31.13518907	77
121.45465	31.13456	27
121.451317	31.12953635	254
121.4362449	31.12051277	32
121.43671	31.13502	30
121.435343	31.13159	25
121.457034	31.11985844	30
121.500006	31.143127	29
121.5	31.13633	30
121.48974	31.14106	10
121.49941	31.1364	14
121.42183	31.1246	26
121.4493852	31.12057897	17
121.43658	31.13006	105
121.4461255	31.12646529	41
121.49775	31.14294	18
121.43847	31.12314	16
121.502936	31.14057589	10
121.460334	31.121841	9
121.494688	31.120273	120
121.4335	31.11515	39
121.44799	31.11926	12
121.44918	31.1348	26
121.44003	31.13239	9
121.49775	31.14259	29
121.50033	31.14043	88
121.514427	31.139675	31
121.44778	31.119989	58
121.43031	31.130711	10
121.441471	31.135119	19
121.50027	31.14168	16
121.42879	31.11218	25
121.42517	31.11354	15
121.51538	31.13851	59
121.45491	31.11221	67
121.489584	31.1272646	11
121.41586	31.11054	12
121.4427571	31.13620476	8
121.501678	31.142101	17
121.44657	31.13302	23
121.5010071	31.13901779	12
121.500147	31.141554	9
121.455853	31.11544034	39
121.4524369	31.14025617	19
121.4759512	31.12956205	7
121.45843	31.12496	13
121.44085	31.13433	8
121.495348	31.14328295	11
121.5161743	31.13496971	11
121.45331	31.13402	24
121.4550703	31.13134149	12
121.499519	31.14036973	11
121.5009795	31.13252763	8
121.426771	31.11725988	19
121.45465	31.134555	10
121.4045	31.11357	18
121.44136	31.13563	19
121.43672	31.13501	17
121.43181	31.13095	12
121.42434	31.1226	15
121.50027	31.13889	12
121.44671	31.13111	31
121.45124	31.13933	10
121.43769	31.13098	13
121.45103	31.11942	8
121.47261	31.14328	29
121.47635	31.12738	14
121.52508	31.13266	24
121.4480478	31.11634132	11
121.43622	31.13501	18
121.458501	31.12519555	12
121.5276026	31.12426663	15
121.499486	31.13841304	15
121.43054	31.13093	34
121.497283	31.143034	11
121.4529068	31.12123383	11
121.4320209	31.13216401	19
121.49979	31.11324	16
121.4462	31.1339	7
121.51249	31.13757	11
121.501335	31.117075	8
121.5377555	31.12701649	13
121.45563	31.1138	16
121.47452	31.1166	11
121.42938	31.10974	16
121.4541869	31.13881014	18
121.548012	31.124525	7
121.54242	31.125949	5
121.43773	31.13497	16
121.456708	31.11711238	23
121.44548	31.12151	8
121.4347021	31.13156179	13
121.514	31.1394	11
121.512	31.1375	14
121.4944564	31.13563352	31
121.496394	31.142058	8
121.5503	31.121296	21
121.43681	31.13312	141
121.434007	31.119177	83
121.430564	31.132148	9
121.4544929	31.11504583	10
121.4280289	31.13048187	8
121.4426079	31.1367741	7
121.51431	31.13836	9
121.431376	31.12931465	8
121.4719224	31.1156301	6
121.49731	31.13987	9
121.517612	31.13768082	6
121.42319	31.12429	17
121.42695	31.11705	10
121.49965	31.11378	17
121.5042561	31.12752179	22
121.472944	31.12912364	15
121.4483	31.11505	7
121.4118929	31.12110978	39
121.5069232	31.11671762	14
121.4379209	31.13479402	2
121.4403119	31.11224751	7
121.4348853	31.13164384	6
121.4454481	31.12116159	9
121.45311	31.11614	12
121.45009	31.1193	8
121.49137	31.13707	85
121.41603	31.11371	48
121.51672	31.1344	10
121.439358	31.117262	10
121.5043	31.141968	5
121.4315849	31.12957695	12
121.4341779	31.13113399	42
121.51486	31.13825	10
121.50604	31.1404	6
121.52498	31.12469	7
121.496156	31.14235	7
121.426521	31.129144	16
121.4317239	31.13130306	3
121.46038	31.12612	13
121.480407	31.13062	11
121.44693	31.12648	39
121.514	31.1394	11
121.463516	31.122888	9
121.4452149	31.11498866	30
121.4304911	31.13085221	6
121.42335	31.12502	8
121.49101	31.14105	7
121.457015	31.117633	6
121.46	31.1157	15
121.505622	31.135015	23
121.497687	31.139489	5
121.436767	31.134229	24
121.50187	31.13148	10
121.42561	31.123041	44
121.50739	31.141018	55
121.444	31.1106	26
121.4461869	31.13374904	10
121.4232909	31.12454185	3
121.5363186	31.1272722	5
121.4454949	31.11923475	7
121.431247	31.131154	4
121.4459556	31.12642677	9
121.465881	31.136941	25
121.464134	31.121183	7
121.453	31.126	3
121.452095	31.135231	4
121.4035359	31.1136709	11
121.513	31.1398	14
121.4432	31.13467	9
121.43725	31.13485	5
121.43671	31.13489	10
121.44658	31.13302	7
121.43492	31.13421	4
121.47444	31.13793	2
121.490951	31.142883	16
121.430289	31.126195	4
121.455933	31.13498077	7
121.47803	31.11804	156
121.4301181	31.13062479	4
121.40644	31.11424	5
121.49422	31.13654	13
121.45471	31.116495	24
121.43676	31.131254	5
121.501115	31.140046	3
121.44485	31.11801	2
121.427696	31.129606	2
121.4506349	31.13089898	73
121.4509503	31.12405924	5
121.421555	31.125318	2
121.513664	31.114711	3
121.50026	31.13889	14
121.50035	31.14057	4
121.43612	31.13434	4
121.489746	31.141062	1
121.4354263	31.13025527	16
121.458504	31.12301951	1
121.49559	31.14338	10
121.40676	31.11338	2
121.50063	31.14074	5
121.42158	31.12491	10
121.43124	31.13088	2
121.44229	31.13585	2
121.44029	31.11599	3
121.50072	31.14048	6
121.45359	31.13245	4
121.425025	31.113059	7
121.45388	31.11954	11
121.438338	31.128475	4
121.400512	31.110569	3
121.43025	31.13067	8
121.5	31.1426	20
121.5	31.1419	9
121.521	31.1276	13
121.50328	31.14056	5
121.47363	31.14102	3
121.43476	31.12983	3
121.49944	31.14103	3
121.41852	31.11938	51
121.456261	31.114753	44
121.454421	31.119642	20
121.551124	31.120269	16
121.452903	31.13939	7
121.4501603	31.12084798	4
121.40678	31.11553	2
121.542449	31.118618	3
121.49945	31.140362	5
121.5097632	31.1277691	7
121.4931	31.14265	2
121.454907	31.12555056	2
121.4399426	31.1354991	2
121.4680732	31.20607864	2
121.502	31.1372	4
121.43536	31.12319	8
121.500451	31.12486	13
121.49698	31.118583	14
121.4454192	31.12102048	16
121.50106	31.13974	3
121.453547	31.11146519	7
121.454877	31.12589657	4
121.456153	31.116392	1
121.503764	31.11061934	8
121.454566	31.128583	5
121.4277639	31.11258261	3
121.492291	31.12614157	6
121.43719	31.130133	9
121.513563	31.138805	3
121.5131	31.1397	3
121.44252	31.135912	1
121.42691	31.11689	4
121.43225	31.13138	1
121.426689	31.128776	1
121.452423	31.135562	1
121.499374	31.141485	3
121.45453	31.11197	1
121.41941	31.12432	2
121.40374	31.11399	1
121.47668	31.12533	1
121.4896	31.14165	1
121.42185	31.12221	1
121.42542	31.12039	1
121.44796	31.13182	3
121.49536	31.12535	2
121.42716	31.1303	1
121.50011	31.14225	9
121.50169	31.13898	1
121.45748	31.11993	1
121.44845	31.12052	4
121.47722	31.12258	1
121.44529	31.13366	3
121.45144	31.13483	1
121.49838	31.1432	1
121.45465	31.12176	6
121.50041	31.14028	1
121.49575	31.13702	1
121.45472	31.13539	1
121.45782	31.12642	1
121.43675	31.13421	1
121.43781	31.13512	1
121.44177	31.13168	1
121.425	31.12635	3
121.453116	31.116141	1
121.4491229	31.13918915	4
121.4417579	31.13374204	2
121.43634	31.13473	1
121.4853647	31.14245146	8
121.454052	31.112205	1
121.501312	31.13945	24
121.452224	31.115911	5
121.4816223	31.13786226	1
121.451311	31.12338153	4
121.5487482	31.11990517	2
121.439787	31.133441	1
121.45071	31.11963	2
121.54564	31.12281	2
121.42091	31.12664	6
121.55141	31.11896	1
121.51494	31.1383	2
121.50463	31.1412	2
121.51787	31.12732	1
121.51968	31.12883	1
121.51549	31.13109	2
121.51698	31.13351	1
121.51956	31.11639	1
121.5003	31.13245	1
121.52775	31.1286	1
121.43834	31.12005	1
121.52767	31.12905	6
121.45015	31.13589	1
121.43081	31.1293	1
121.45456	31.11798	1
121.43962	31.13491	2
121.42267	31.11208	1
121.53405	31.13192	1
121.42108	31.12459	1
121.4194	31.12442	2
121.4513566	31.12870924	9
121.448523	31.130717	5
121.501633	31.122223	22
121.43836	31.11719	2
121.44854	31.1333	1
121.52373	31.13488	1
121.49624	31.11569	12
121.52383	31.12515	1
121.52289	31.12393	1
121.45203	31.13966	1
121.45073	31.13826	1
121.50367	31.14057	1
121.430168	31.130683	1
121.51361	31.12462	1
121.43148	31.11385	1
121.51286	31.11158	1
121.488296	31.121553	5
121.40959	31.117155	1
121.4622581	31.11774853	1
121.4344	31.13412	3
121.44007	31.121356	5
121.44368	31.12097	1
121.457008	31.117408	28
121.440963	31.137075	10
121.456626	31.124225	15
121.513799	31.140219	1
121.437676	31.135129	1
121.45356	31.13971	2
121.51294	31.14004	1
121.453956	31.120357	1
121.45372	31.13966	12
121.45484	31.13597	5
121.50016	31.14182	1
121.4528275	31.12687679	1
121.43689	31.13475	1
121.52176	31.12455	1
121.52617	31.12243	1
121.45261	31.13635	1
121.43872	31.12051	1
121.44974	31.13423	2
121.51301	31.13825	1
121.42429	31.12442	1
121.45959	31.12292	1
121.452067	31.13651	10
121.494025	31.121594	7
121.440186	31.135483	5
121.42287	31.1223	1
121.453149	31.135528	1
121.476371	31.136157	1
121.5028426	31.11773221	2
121.5465269	31.12370686	5
121.459151	31.11228327	1
121.5042128	31.13872565	2
121.44211	31.13288	1
121.498606	31.13852686	6
121.50049	31.1402	1
121.43619	31.13436	1
121.51074	31.13735	2
121.42668	31.12438	2
121.49099	31.1344	1
121.48666	31.13229	1
121.47918	31.11349	1
121.49608	31.14267	1
121.44843	31.13432	1
121.50715	31.14151	1
121.50031	31.14017	7
121.47292	31.14112	2
121.43564	31.13095	3
121.45806	31.11566	1
121.49858	31.13747	2
121.50069	31.13527	1
121.42171	31.12534	1
121.43234	31.13068	2
121.42694	31.13005	1
121.4415	31.13232	1
121.43973	31.13527	2
121.42421	31.12368	1
121.44885	31.13408	1
121.45349	31.13254	7
121.45808	31.11272	1
121.4347	31.11257	1
121.43778	31.11577	1
121.45265	31.11176	1
121.45816	31.12003	1
121.419243	31.115206	21
121.499223	31.127755	48
121.50298	31.128126	11
[truncated: 76,865 more rows]
