# Supplementary material for: Quantifying the scale effect in geospatial big data using semi-variograms
Source: PLoS One. 2019 Nov 14;14(11):e0225139. doi: 10.1371/journal.pone.0225139 (PMC6855636; doi:10.1371/journal.pone.0225139)
Supplement: S1 File — Valid records of the POI check-in data in Beijing, Shanghai, Chengdu and Wuhan from Sina Weibo in 2014. (ZIP) [file pone.0225139.s001.zip › WEIBO_CHECKINS_2014/WEIBO_CHECKINS_WUHAN.csv]

lon	lat	checkin_num
114.46629	30.50978	442
114.46422	30.53086	17
114.46422	30.53086	1
114.466339	30.526752	38
114.464763	30.50966	1
114.461937	30.50991058	19
114.15847	30.43501	1
114.2224855	30.65251425	10129
114.2335404	30.65040278	1333
114.22654	30.64994	674
114.19732	30.64866	435
114.2388673	30.68166854	173
114.20958	30.67289	439
114.26721	30.68399	76
114.2048868	30.64713508	113
114.2524909	30.67452036	105
114.16533	30.67853	160
114.21753	30.64964	206
114.21426	30.65355	107
114.17158	30.65837	57
114.1693	30.65426	200
114.20514	30.664241	10
114.1947665	30.64569141	54
114.216255	30.651039	18
114.17537	30.66428	2
114.26922	30.6819	2
114.21477	30.65663	23
114.2121534	30.65698694	1
114.163656	30.655782	3
114.207516	30.677192	1
114.213266	30.649616	2
114.216968	30.654517	4
114.217475	30.655658	16
114.220811	30.664663	8
114.198089	30.647212	4
114.208953	30.672172	1
114.273	30.6938	3
114.200864	30.670271	16
114.2297998	30.67100206	3
114.26167	30.69195	19
114.1919	30.64125	14
114.2570983	30.68781331	51
114.1513477	30.653074	139
114.22505	30.65259	15
114.2337474	30.65049478	17
114.219841	30.650791	15
114.18208	30.65799	13
114.2566059	30.68687961	37
114.205108	30.646993	8
114.209808	30.669481	29
114.234046	30.650934	7
114.169064	30.650429	82
114.22733	30.64962	2
114.230751	30.652557	54
114.21231	30.6742	5
114.16041	30.65094	30
114.2594325	30.69549667	188
114.17159	30.65837	97
114.2055005	30.64719754	100
114.2127417	30.66730225	159
114.17708	30.66603	37
114.2631	30.68832	52
114.215	30.65804	67
114.21353	30.65052	19
114.1589	30.6504	41
114.2299156	30.64970459	41
114.167678	30.660467	310
114.25959	30.69523	24
114.224843	30.649543	97
114.17587	30.65633	46
114.21355	30.66558	29
114.23657	30.67421	13
114.15763	30.6508	2
114.1991	30.64806	2
114.22793	30.65185	1
114.24885	30.66717	1
114.221	30.66976	1
114.2226	30.65437	2
114.17144	30.66487	1
114.22244	30.65416	2
114.1515755	30.65091978	1
114.170909	30.672993	1
114.170318	30.665756	38
114.22689	30.650484	2
114.1623	30.67903	1
114.22827	30.65178	1
114.21795	30.65803	1
114.21983	30.65133	1
114.22233	30.65632	1
114.23684	30.65398	1
114.22356	30.65377	1
114.22126	30.65407	1
114.21153	30.67003	1
114.20228	30.64339	1
114.22075	30.65426	1
114.2024	30.64831	1
114.22186	30.65224	1
114.21696	30.64879	1
114.22659	30.6512	2
114.22438	30.65366	1
114.199249	30.672967	1
114.15435	30.647331	45
114.22356	30.65312	1
114.16628	30.67359	1
114.16628	30.67359	1
114.1654	30.67658	1
114.16265	30.66885	1
114.218588	30.649506	2
114.217849	30.664516	6
114.196959	30.657775	1
114.172	30.6641	1
114.212	30.6455	1
114.169	30.6493	41
114.23453	30.65368	4
114.21369	30.64666	1
114.21538	30.6567	1
114.21849	30.67487	1
114.15702	30.67633	3
114.17183	30.65104	1
114.22146	30.65425	1
114.2582339	30.68864221	13
114.219547	30.652227	54
114.226517	30.649017	18
114.217194	30.6531	21
114.191848	30.649431	1
114.176971	30.641664	2
114.162506	30.651357	2
114.229148	30.653764	10
114.215637	30.651882	1
114.217515	30.650502	1
114.167347	30.656908	3
114.166183	30.646074	2
114.201284	30.641462	20
114.222015	30.652402	23
114.259567	30.695909	1
114.198822	30.648187	1
114.27082	30.68027	1
114.16688	30.6735	1
114.1727	30.64489	1
114.224711	30.650364	9
114.173	30.6726	1
114.37029	30.6871	8445
114.37312	30.69075	4387
114.38716	30.68347	1030
114.43643	30.6544	693
114.38357	30.68213	720
114.369	30.67531	594
114.44153	30.65483	454
114.41232	30.65163	915
114.42652	30.69811	688
114.4225301	30.6985517	207
114.43352	30.65599	103
114.37012	30.68803	201
114.40102	30.69258	79
114.414106	30.644604	283
114.43319	30.65611	121
114.46054	30.67007	65
114.373176	30.67715	68
114.4121159	30.69831543	160
114.44898	30.64146	54
114.42462	30.64417	337
114.41451	30.69933	131
114.398125	30.66357516	80
114.3964756	30.67131136	37
114.46233	30.65869	59
114.41063	30.65103	36
114.41676	30.64839	150
114.44061	30.65918	47
114.37309	30.6777	31
114.44052	30.65844	48
114.37573	30.68929	8
114.37456	30.69006	2
114.37458	30.68467	1
114.37343	30.68909	1
114.3868	30.68405	1
114.39889	30.6597	2
114.44226	30.65894	1
114.43528	30.67289	7
114.44373	30.70094	2
114.42412	30.64388	16
114.44047	30.65605	7
114.44108	30.65511	6
114.42236	30.65399	10
114.41361	30.64456	2
114.3589132	30.6952964	8
114.433525	30.65599	18
114.404	30.6941	2
114.367736	30.674829	207
114.4128263	30.65153429	1
114.4057297	30.69679905	7
114.3890346	30.68538764	3
114.42076	30.70118	7
114.43416	30.64853	3
114.42756	30.65539	2
114.3634	30.67421	3
114.37213	30.67711	5
114.3552	30.68109	1
114.37251	30.67672	2
114.4196	30.69773	19
114.41889	30.69919	1
114.41976	30.69976	2
114.42225	30.70021	5
114.41601	30.64468	1
114.40603	30.69612	3
114.44379	30.65539	1
114.35534	30.69134	1
114.42145	30.70057	2
114.37292	30.67708	2
114.43995	30.65646	1
114.432257	30.655968	13
114.43144	30.65624	4
114.4408	30.65786	1
114.44139	30.65716	37
114.42927	30.65457	1
114.43939	30.65496	2
114.40606	30.64674	1104
114.40707	30.64608	1
114.36776	30.69065	1
114.37996	30.69082	1
114.41659	30.64464	1
114.40075	30.65727	1
114.36854	30.67363	1
114.36952	30.68742	1
114.38031	30.68697	3
114.35862	30.69215	1
114.4506	30.65548	1
114.36592	30.69182	1
114.43104	30.65783	1
114.37253	30.69181	1
114.42655	30.69849	1
114.37272	30.6939	1
114.41494	30.69695	2
114.41618	30.69958	1
114.37803	30.68655	1
114.379722	30.686567	11
114.374832	30.688955	61
114.3723589	30.67697762	1
114.3701	30.69328	1
114.40863	30.65044	1
114.37201	30.694	2
114.370506	30.687416	3
114.373992	30.692209	2
114.373977	30.692197	1
114.393646	30.663921	7
114.4355	30.65454	1
114.37617	30.6903	1
114.3577	30.69205	1
114.40627	30.64652	1
114.36534	30.67998	1
114.37316	30.69263	2
114.368584	30.684995	6
114.39582	30.674633	5
114.380407	30.682804	7
114.363006	30.672149	1
114.421234	30.700036	2
114.41213	30.69328	1
114.37406	30.67696	1
114.41573	30.69464	3
114.4315109	30.65587425	3
114.41596	30.64607	1
114.427671	30.701955	1
114.374015	30.693157	47
114.432174	30.656084	2
114.17474	30.49427	307
114.186126	30.465158	42
114.1753592	30.47455322	24
114.16257	30.48565	18
114.20756	30.46388	49
114.16215	30.49172	42
114.17252	30.47505	21
114.18587	30.48871	12
114.270538	30.447971	10
114.184883	30.462633	27
114.175	30.46355	15
114.19383	30.47963	37
114.2712	30.4459	35
114.26997	30.45023	18
114.26582	30.4437	35
114.20162	30.46012	25
114.18542	30.48793	19
114.17088	30.49218	40
114.16709	30.48163	17
114.26715	30.44692	8
114.26986	30.46148	34
114.2614127	30.44062568	15
114.266224	30.451855	11
114.15626	30.49025	10
114.1613	30.48741	20
114.16056	30.48982	22
114.16053	30.48978	7
114.18648	30.48636	8
114.16102	30.48454	10
114.26895	30.44759	14
114.26407	30.44116	13
114.27166	30.45882	11
114.18631	30.45198	16
114.24193	30.44795	8
114.26344	30.43784	44
114.19179	30.48735	113
114.260813	30.43795058	72
114.2636	30.42942	48
114.1688	30.49361	29
114.17348	30.49208	31
114.20104	30.43335	54
114.2700894	30.45230917	63
114.27035	30.44223	54
114.27237	30.45821	47
114.15736	30.48706	33
114.16055	30.48936	53
114.25684	30.4374	25
114.15893	30.48453	93
114.27168	30.44613	42
114.26265	30.4404	22
114.17652	30.4654	40
114.18737	30.4902	27
114.26895	30.44759	58
114.272674	30.446825	46
114.17612	30.49439	75
114.2637	30.43957	28
114.25769	30.4609	38
114.264427	30.432191	19
114.16737	30.4927	17
114.26495	30.45232	33
114.17352	30.47502	26
114.26727	30.44067	17827
114.2680582	30.45195757	15674
114.271739	30.448627	1517
114.27274	30.45927	1315
114.265451	30.428564	7318
114.191679	30.459352	1403
114.271321	30.458993	1735
114.17751	30.47416	1712
114.2709744	30.45255119	1837
114.2646	30.44057	1271
114.15794	30.48663	1227
114.169367	30.491307	1393
114.2658011	30.45380041	517
114.2608261	30.43925285	1043
114.27237	30.45821	1932
114.17349	30.4919	492
114.266176	30.45694	281
114.1666132	30.47437572	371
114.26173	30.44348	1085
114.26897	30.44853	202
114.27281	30.4567	180
114.2724735	30.45694083	359
114.20098	30.45997	448
114.26506	30.46426	168
114.15928	30.4884	158
114.26559	30.42903	360
114.217	30.47387	156
114.18171	30.46541	238
114.159	30.4669	175
114.19139	30.47884	75
114.15994	30.47806	162
114.157473	30.485974	238
114.18773	30.4627	57
114.25769	30.43671	118
114.26408	30.44124	62
114.26413	30.43865	97
114.18504	30.49459	15
114.261652	30.446587	94
114.2675934	30.4430755	11
114.270561	30.447986	7
114.265739	30.441812	13
114.2019805	30.46316732	24
114.15803	30.47587	22
114.16049	30.48974	15
114.19139	30.45956	10
114.19956	30.4597	21
114.20046	30.47481	16
114.18146	30.47	65
114.16011	30.47994	26
114.18148	30.46454	67
114.1604	30.47196	16
114.263031	30.431535	8
114.16381	30.4821	7
114.16172	30.48527	7
114.161	30.49039	21
114.18227	30.47479	5
114.19244	30.46173	10
114.18456	30.47193	8
114.20063	30.46121	9
114.26789	30.44981	9
114.26895	30.44853	6
114.26323	30.43991	11
114.26456	30.44279	29
114.17382	30.46953	10
114.19001	30.46153	12
114.17748	30.4657	5
114.16323	30.47495	8
114.15599	30.48341	9
114.268287	30.455816	25
114.271446	30.455865	9
114.1604035	30.48771729	62
114.2209218	30.47832194	3
114.18321	30.49073	5
114.18244	30.47526	2
114.1575	30.48693	1
114.15641	30.4685	2
114.17002	30.48102	36
114.17559	30.46735	1
114.20003	30.46088	6
114.20004	30.46089	2
114.2608	30.42939	5
114.26657	30.44838	3
114.26987	30.45023	8
114.26969	30.44967	6
114.26366	30.43695	7
114.2694	30.45887	4
114.26939	30.45882	5
114.26899	30.45735	2
114.26691	30.45313	1
114.26676	30.45286	1
114.17792	30.46588	3
114.18102	30.49332	3
114.17345	30.49405	41
114.1724	30.48241	22
114.26076	30.43764	6
114.16106	30.47947	3
114.258919	30.434279	5
114.18227	30.482771	1
114.25559	30.441104	11
114.259482	30.437436	128
114.1755	30.4746	11
114.18556	30.46271	17
114.1639	30.48478	35
114.16216	30.49171	9
114.20055	30.46357	4
114.17022	30.47985	9
114.18324	30.46414	13
114.19786	30.47564	7
114.19231	30.47776	64
114.2712	30.44589	8
114.26986	30.44221	36
114.26844	30.45578	3
114.19074	30.46057	23
114.18956	30.46079	10
114.17464	30.47615	10
114.15794	30.48663	13
114.18236	30.47392	5
114.26108	30.43872	27
114.20258	30.46021	40
114.16802	30.47602	13
114.18102	30.49332	54
114.183	30.48974	75
114.2692208	30.45539885	2
114.2656011	30.45781708	2
114.158796	30.487605	8
114.254602	30.429388	24
114.260505	30.438411	22
114.263091	30.433356	429
114.2671479	30.45356988	3
114.2662744	30.45196886	3
114.2371267	30.45307556	16
114.1990053	30.4643533	48
114.18884	30.47139	3
114.260376	30.43404191	19
114.26185	30.42829	1
114.26789	30.4498	4
114.26968	30.44967	3
114.26704	30.44751	2
114.26365	30.43694	5
114.27144	30.44228	5
114.26903	30.44192	10
114.26483	30.4439	3
114.26416	30.44255	1
114.26244	30.46488	1
114.26251	30.46492	4
114.25926	30.46216	2
114.26283	30.46306	1
114.2686	30.45618	2
114.26738	30.45393	1
114.2673	30.45375	3
114.26671	30.45373	1
114.26694	30.45317	1
114.26679	30.4529	1
114.26666	30.45268	4
114.26627	30.45193	3
114.2649	30.44961	2
114.26246	30.44524	2
114.26097	30.44145	1
114.26074	30.43984	2
114.26069	30.43956	2
114.26065	30.43876	1
114.17383	30.46953	1
114.19061	30.4614	1
114.1562	30.49024	1
114.16014	30.48345	1
114.17714	30.46603	4
114.16695	30.4837	19
114.17728	30.46642	1
114.16003	30.48001	10
114.1841	30.49019	2
114.15842	30.48104	7
114.16135	30.49202	4
114.26104	30.4288	1
114.21563	30.44423	5
114.17403	30.4945	1
114.16173	30.49181	1
114.1763	30.4837	3
114.1611	30.47959	1
114.16155	30.49088	9
114.17428	30.49429	7
114.16134	30.47926	1
114.26865	30.45674	1
114.19038	30.46022	1
114.26999	30.45849	1
114.27331	30.45702	1
114.27079	30.4383	1
114.27078	30.4452	1
114.27441	30.4531	1
114.19682	30.47449	1
114.17525	30.49444	1
114.26894	30.42918	1
114.26961	30.44189	1
114.26903	30.45902	1
114.27245	30.44331	1
114.26298	30.43162	1
114.27116	30.4552	1
114.27083	30.45495	1
114.27162	30.45771	1
114.26551	30.448426	31
114.265286	30.444635	1
114.2568803	30.4427111	5
114.203711	30.460353	1
114.2699613	30.4621316	8
114.265098	30.43295	15
114.18	30.48	6
114.190704	30.461481	1
114.166296	30.493133	7
114.2681321	30.4553323	2
114.2682842	30.45561198	4
114.2607967	30.43816352	3
114.2678697	30.45488661	50
114.188519	30.488356	2
114.1584	30.47717	1
114.16143	30.48002	1
114.16145	30.48352	1
114.16576	30.484	1
114.15991	30.48711	2
114.16992	30.47859	3
114.18714	30.45622	1
114.15643	30.48622	2
114.1601	30.49018	1
114.15628	30.49024	1
114.16794	30.47631	2
114.16127	30.4792	1
114.20069	30.46037	3
114.20154	30.46073	1
114.19581	30.47439	6
114.19634	30.47459	3
114.15692	30.4706	26
114.27016	30.45704	1
114.27079	30.45415	1
114.2627	30.4336	1
114.17539	30.47167	1
114.26341	30.43971	2
114.21141	30.46831	1
114.27121	30.45534	4
114.26731	30.44188	2
114.27174	30.45468	1
114.27001	30.45521	1
114.19034	30.48586	1
114.26725	30.43845	2
114.27188	30.44334	1
114.17826	30.48722	1
114.27025	30.45364	5
114.18526	30.48724	1
114.26933	30.45511	1
114.27246	30.45708	2
114.26711	30.43065	1
114.27257	30.45542	2
114.27803	30.45074	2
114.26036	30.43165	1
114.26836	30.45795	1
114.1673	30.48907	1
114.26339	30.43214	1
114.26776	30.44705	1
114.27137	30.45662	2
114.18047	30.46354	1
114.27026	30.43268	1
114.18183	30.47792	1
114.27206	30.44296	2
114.26068	30.43795	1
114.26802	30.44527	1
114.27504	30.45612	1
114.27422	30.44875	1
114.26604	30.43813	1
114.15985	30.4779	1
114.27147	30.45575	1
114.26042	30.43915	1
114.2496	30.42972	1
114.17307	30.46381	1
114.26749	30.44327	1
114.27226	30.4537	1
114.26397	30.43202	1
114.17135	30.47476	1
114.26394	30.43688	1
114.26449	30.43793	1
114.17098	30.47437	1
114.2673	30.45248	1
114.270004	30.456266	35
114.264488	30.435667	13
114.271446	30.44391	12
114.268859	30.442726	24
114.271331	30.443733	30
114.26111	30.43969	1
114.2636	30.43553	12
114.26823	30.42986	1
114.26057	30.43587	3
114.2662	30.4323	1
114.27113	30.45356	1
114.27112	30.45361	1
114.26868	30.45734	2
114.263999	30.446899	6
114.267288	30.429393	5
114.209915	30.473337	8
114.268	30.42887	30
114.267982	30.433643	28
114.25829	30.42965	3
114.16174	30.47958	1
114.15743	30.47965	1
114.26956	30.4582	2
114.27187	30.45793	2
114.26828	30.43054	1
114.26967	30.43423	2
114.17506	30.46577	1
114.27257	30.45412	1
114.27209	30.44301	1
114.27585	30.44149	1
114.2741	30.45798	2
114.26094	30.43807	1
114.26791	30.44179	1
114.27187	30.45348	1
114.26474	30.43738	1
114.26081	30.43828	1
114.17741	30.45546	1
114.272171	30.443595	6
114.264122	30.435783	7
114.270568	30.457124	13
114.273468	30.457193	9
114.267333	30.449588	7
114.265419	30.440473	6
114.1635749	30.4912848	2
114.266617	30.449829	6
114.256598	30.445905	1
114.265357	30.436744	33
114.264862	30.435735	19
114.177211	30.48331164	1
114.18828	30.45625	1
114.25806	30.43138	1
114.17682	30.49246	3
114.26933	30.45632	1
114.278228	30.440586	1
114.270446	30.453878	1
114.268531	30.453796	11
114.263809	30.429117	1
114.277862	30.441713	14
114.261001	30.432193	81
114.17679	30.48045	2
114.27376	30.4433	2
114.16901	30.49237	1
114.2584	30.43096	2
114.16204	30.4787	1
114.19173	30.47512	2
114.19438	30.4735	1
114.16327	30.47896	1
114.26895	30.43053	1
114.26892	30.4305	1
114.26765	30.4323	1
114.1631	30.47833	1
114.26448	30.43658	4
114.2717562	30.460602	2
114.262168	30.439384	7
114.26213	30.444225	7
114.251289	30.430322	1
114.175	30.4939	1
114.188	30.4625	2
114.17678	30.49055	1
114.2750593	30.4411128	1
114.192238	30.460808	1
114.187217	30.46103	2
114.266983	30.430379	39
114.260602	30.42873	35
114.200653	30.452991	17
114.2697296	30.46184647	1
114.191134	30.478311	1
114.259857	30.443908	37
114.15872	30.48076	1
114.264	30.43571	1
114.258599	30.439499	6
114.15653	30.48483	6
114.26885	30.45799	4
114.15782	30.47751	1
114.17779	30.48638	3
114.18232	30.49094	1
114.18276	30.49464	1
114.27203	30.4535	1
114.15953	30.48979	1
114.15747	30.48597	4
114.26709	30.42931	1
114.2712	30.4459	3
114.22606	30.48511	1
114.17824	30.49052	1
114.16325	30.49128	1
114.18419	30.49234	1
114.17727	30.46586	2
114.17258	30.49269	1
114.16402	30.48472	4
114.194	30.4869	1
114.3582611	30.47124672	792
114.3068533	30.47935584	1069
114.3582611	30.47124672	800
114.3130371	30.48018218	824
114.3654624	30.4734669	1270
114.3261703	30.48141927	584
114.31063	30.47541	624
114.284801	30.482679	628
114.33899	30.48369	248
114.305706	30.480298	460
114.3910751	30.45461101	1407
114.33898	30.48712	1475
114.30419	30.47486	506
114.38191	30.4744	308
114.312149	30.47739029	419
114.3359182	30.48103115	463
114.38597	30.44853	777
114.3822221	30.4694796	1459
114.3230736	30.43168205	130
114.28157	30.48846	1359
114.3445633	30.48004337	534
114.31266	30.46752	88
114.3469162	30.47647095	64
114.3533	30.47382	65
114.30602	30.48415	100
114.38459	30.47049	418
114.2724	30.48014	161
114.3451004	30.4778347	32
114.39557	30.45853	94
114.4049102	30.44937661	130
114.39464	30.44585	23
114.2832985	30.48284586	72
114.31079	30.48653	24
114.309825	30.475047	18
114.3131728	30.4884	130
114.27106	30.47319	34
114.34275	30.48011	172
114.409054	30.431837	556
114.327415	30.491125	406
114.38686	30.45985	14
114.31304	30.48698	23
114.30673	30.48867	32
114.3092147	30.4754145	37
114.38544	30.43908	287
114.31281	30.49398	125
114.384439	30.471291	58
114.3613	30.4762	174
114.32092	30.48194	238
114.35793	30.47609	87
114.30814	30.45609	63
114.343322	30.491134	67
114.3625765	30.47382188	75
114.3190748	30.44200981	94
114.39266	30.43663	91
114.37042	30.48148	87
114.3849194	30.46913097	78
114.3037588	30.47670059	93
114.31242	30.44762	100
114.33899	30.48369	28
114.310494	30.471728	193
114.37976	30.47033	60
114.4056909	30.43420926	62
114.357103	30.471687	137
114.3048313	30.48320645	121
114.37557	30.45066	85
114.40583	30.43249	80
114.3424756	30.45755167	56
114.3890857	30.44048967	243
114.353648	30.480272	37
114.31311	30.48068	24912
114.3571	30.47168	17242
114.31067	30.48853	12359
114.27356	30.4593	14949
114.283921	30.48643356	11665
114.31089	30.442341	8859
114.381256	30.472531	8563
114.3088689	30.47748027	2880
114.3257131	30.47270799	4067
114.39175	30.46607	3688
114.3072956	30.47913985	2613
114.3248139	30.47618578	5555
114.3095248	30.44305417	3638
114.307466	30.481983	1532
114.31038	30.4718	2662
114.27371	30.45882	1033
114.40491	30.44954	527
114.30825	30.488	2088
114.39871	30.45045	836
114.3501	30.47598	405
114.34443	30.46155	2789
114.2974917	30.48833407	227
114.3570938	30.47168159	369
114.306733	30.48867	497
114.3164677	30.4416147	325
114.3644944	30.46989091	1028
114.33872	30.48468	379
114.311968	30.485712	330
114.3749	30.46544	399
114.37842	30.44005	313
114.36988	30.46055	392
114.3605506	30.46990959	321
114.33905	30.49142	352
114.31005	30.47755	160
114.3434325	30.48758147	525
114.33936	30.48576	265
114.351832	30.473621	1340
114.3122831	30.48365526	202
114.3872833	30.44138527	213
114.3131944	30.48067498	137
114.34003	30.47906	102
114.3717891	30.46971849	193
114.3455582	30.48090172	82
114.3393326	30.47673035	51
114.35832	30.4712	22
114.31339	30.46781	156
114.27326	30.46053	28
114.3581481	30.48433183	19
114.31349	30.46767	21
114.35832	30.4712	28
114.3962	30.44938	49
114.32084	30.48194	46
114.35902	30.47231358	36
114.358253	30.457094	36
114.3226902	30.48179443	68
114.400472	30.44224799	163
114.3313756	30.48153347	59
114.400057	30.45378689	24
114.384592	30.470491	35
114.39348	30.43505	66
114.37912	30.46638	109
114.309944	30.477861	634
114.350173	30.435512	20
114.4001587	30.45755046	23
114.3090641	30.48683745	11
114.28379	30.48688	27
114.38172	30.43511	36
114.324913	30.488573	46
114.321044	30.433435	56
114.307952	30.486623	20
114.347564	30.471933	21
114.285965	30.479746	431
114.3100091	30.47563906	13
114.37591	30.45183	16
114.275993	30.461509	36
114.365859	30.471979	17
114.307022	30.479433	11
114.3768254	30.4731021	14
114.3078461	30.47990562	43
114.31098	30.48474	68
114.31034	30.47494	8
114.35831	30.4712	23
114.31459	30.49423	21
114.3124	30.48055	15
114.339	30.48311	163
114.3822024	30.46468397	41
114.315597	30.477483	1762
114.387374	30.463175	130
114.3835058	30.47285977	22
114.30869	30.48049	24
114.34602	30.45678	25
114.39237	30.4558	16
114.372001	30.452964	13
114.360412	30.476675	198
114.313636	30.49193	5
114.314254	30.477073	8
114.3885292	30.46530932	4
114.324005	30.492687	6
114.3404764	30.49261502	24
114.3134035	30.48348988	16
114.3917542	30.46607018	7
114.32778	30.48581	15
114.35025	30.47564	6
114.35831	30.47119	6
114.31092	30.44503	9
114.31404	30.47034	8
114.27561	30.4846	52
114.27445	30.48331	2
114.35317	30.48022	53
114.27587	30.48063	2
114.377	30.437022	7
114.37995	30.451152	61
114.303338	30.4885763	18
114.3852527	30.4719658	4
114.3143669	30.4429955	13
114.314109	30.454544	131
114.393725	30.46328556	100
114.38224	30.43707	20
114.308387	30.481122	45
114.281158	30.455333	9
114.34938	30.433492	22
114.363677	30.472208	24
114.310691	30.47804	13
114.312103	30.491203	18
114.306562	30.479219	8
114.4088828	30.4436139	8
114.3415034	30.48030599	12
114.311267	30.444878	15
114.357097	30.471682	20
114.36323	30.47648	7
114.36436	30.47133	18
114.36354	30.46803	12
114.35034	30.47437	7
114.34864	30.47637	12
114.39406	30.45853	15
114.34968	30.47598	36
114.279	30.48461	40
114.38562	30.43994	24
114.37918	30.46633	58
114.33901	30.48042	21
114.38513	30.46545	43
114.27571	30.45917	23
114.38426	30.46751	18
114.386787	30.463241	17
114.2575373	30.4757424	10
114.352478	30.465246	40
114.281684	30.452688	9
114.38433	30.469381	10
114.3373507	30.471622	8
114.316123	30.494289	6
114.358549	30.468265	8
114.310677	30.488539	6
114.3424094	30.48033028	12
114.31137	30.48356	20
114.30858	30.48285	40
114.33589	30.48013	10
114.31099	30.4451	18
114.36489	30.46003	7
114.33873	30.48383	10
114.33848	30.47961	69
114.38137	30.43344	6
114.39816	30.458	9
114.38059	30.43623	17
114.31327	30.4919	19
114.28044	30.4894	8
114.26904	30.47235	5
114.31253	30.48741	4
114.3836	30.44056	13
114.3125	30.48876	74
114.34407	30.478031	13
114.390899	30.431047	34
114.3319801	30.48496019	40
114.31387	30.46822	40
114.30822	30.43652	46
114.356209	30.4766794	17
114.364501	30.474649	10
114.306289	30.47944	11
114.306556	30.482191	16
114.308357	30.47808	108
114.355583	30.475896	32
114.3523853	30.4619442	46
114.3953168	30.44687934	15
114.33899	30.48367	7
114.402857	30.45358	6
114.3644308	30.47240826	18
114.32915	30.48816	22
114.33872	30.48293	11
114.38187	30.47444	89
114.38819	30.44791	41
114.38801	30.45409	9
114.33214	30.48129	12
114.40044	30.44286	28
114.31264	30.45249	17
114.35905	30.47342	28
114.29682	30.47679	15
114.408035	30.431934	5
114.360961	30.469709	361
114.275863	30.460956	17
114.364242	30.470924	131
114.307327	30.485395	26
114.281264	30.466241	16
114.343902	30.43588	6
114.3426362	30.482892	4
114.3539948	30.4760581	23
114.354961	30.461406	9
114.288162	30.476039	6
114.343582	30.487791	1
114.309837	30.478376	23
114.3861	30.471313	8
114.331474	30.459867	23
114.336776	30.483928	13
114.361106	30.474552	10
114.357658	30.47179	13
114.313499	30.47558	8
114.379142	30.472299	14
114.350158	30.435497	3
114.339	30.47	1
114.285	30.4859	1
114.364639	30.473094	59
114.388389	30.456287	19
114.3373253	30.48571203	78
114.3460065	30.48547916	4
114.2821455	30.49051711	9
114.38597	30.44853	8
114.339738	30.487697	13
114.3387598	30.48366075	8
114.3124531	30.48957601	19
114.345853	30.479991	4
114.400421	30.45741	2
114.3798564	30.47173313	5
114.307703	30.475307	21
114.3520078	30.4619816	16
114.312988	30.47418	12
114.404006	30.451942	15
114.3305648	30.4931956	3
114.356552	30.475788	9
114.38504	30.470825	6
114.276069	30.461307	11
114.342681	30.491983	11
114.364761	30.475595	28
114.360679	30.457336	11
114.294006	30.45512	6
114.345611	30.438251	7
114.30738	30.49286	13
114.382354	30.470899	6
114.339802	30.489126	6
114.304361	30.481108	45
114.2827998	30.48996446	7
114.3434852	30.48784858	3
114.3133214	30.46787326	6
114.33899	30.48369	3
114.27706	30.48168	4
114.3514	30.47339	18
114.34407	30.47508	34
114.31037	30.47179	8
114.30908	30.4827	4
114.3623	30.46874	4
114.30982	30.47504	10
114.31028	30.44437	3
114.30792	30.47504	2
114.40251	30.44817	9
114.40126	30.45542	23
114.39465	30.44779	34
114.31339	30.46781	5
114.27117	30.48025	4
114.32756	30.48744	18
114.279769	30.483776	14
114.3084295	30.4837529	55
114.3032989	30.486445	3
114.33876	30.47793	23
114.38632	30.46941	11
114.307769	30.49004	10
114.3966936	30.4599791	5
114.334174	30.482725	14
114.362991	30.468719	11
114.310379	30.477158	38
114.3932291	30.45227207	19
114.31101	30.48499	2
114.31056	30.48508	2
114.30809	30.48003	3
114.35021	30.47553	3
114.35007	30.47514	2
114.3498	30.47429	4
114.35013	30.47386	1
114.30953	30.4749	4
114.3103	30.47515	2
114.31228	30.48845	2
114.35074	30.47551	17
114.31381	30.46849	3
114.30929	30.44324	6
114.30757	30.47503	1
114.32573	30.48949	1
114.31275	30.46789	19
114.31258	30.4677	2
114.27864	30.48473	2
114.3759	30.46101	25
114.36487	30.45962	7
114.39942	30.45756	1
114.40492	30.44954	6
114.38687	30.44174	6
114.39406	30.45854	2
114.26946	30.47002	2
114.27734	30.48251	2
114.27494	30.48533	1
114.27275	30.47976	2
114.33416	30.48137	2
114.31018	30.46469	1
114.38198	30.43655	1
114.345	30.4773	1
114.34044	30.49254	3
114.30879	30.44252	5
114.3139425	30.4344898	11
114.378555	30.473434	1
114.286304	30.488308	7
114.314384	30.493507	33
114.4011178	30.4430979	2
114.380439	30.473644	5
114.349863	30.478242	1
114.3037824	30.49127137	67
114.276939	30.467933	10
114.301132	30.480808	11
114.275756	30.461494	7
114.335716	30.474889	21
114.3094851	30.4840982	5
114.373145	30.476827	2
114.303276	30.48851	5
114.309226	30.478441	3
114.368606	30.470863	24
114.31945	30.472314	8
114.307258	30.480768	7
114.34394	30.458744	7
114.347862	30.474472	11
114.366699	30.475555	3
114.332542	30.482822	13
114.34375	30.481422	2
114.382293	30.473142	6
114.359832	30.457427	39
114.323646	30.495162	1
114.362731	30.470264	8
114.36	30.4698	3
114.280712	30.475507	6
114.341	30.4821	4
114.36	30.475	3
114.352	30.4787	28
114.387216	30.464348	3
114.31929	30.429941	84
114.374008	30.465696	4
114.345489	30.490027	2
114.380477	30.439111	2
114.3038963	30.479661	1
114.359479	30.474938	3
114.357478	30.471942	1
114.356598	30.46442	1
114.326323	30.486543	15
114.299614	30.48894501	3
114.346875	30.4876627	9
114.391046	30.458233	1
114.303055	30.445786	1
114.34917	30.4571	14
114.34963	30.47383	4
114.30854	30.4755	3
114.30748	30.47503	1
114.27462	30.48522	2
114.26921	30.47208	1
114.28244	30.49011	1
114.27114	30.48038	3
114.27259	30.48	4
114.37361	30.45183	4
114.27072	30.47284	1
114.278	30.48372	1
114.28241	30.49032	1
114.339	30.47	2
114.3226327	30.46803732	14
114.32568	30.47218	1
114.377708	30.468681	26
114.3352506	30.48042085	18
114.3391451	30.49156643	21
114.3276462	30.48531359	1
114.3132134	30.47769586	2
114.313157	30.48117052	2
114.3387424	30.48302056	2
114.3091192	30.47542128	1
114.3645006	30.4589445	4
114.364343	30.45981283	2
114.3103277	30.47519396	6
114.3002738	30.48675536	4
114.38598	30.44853	10
114.38543	30.44779	2
114.40312	30.45232	3
114.40029	30.45141	13
114.38483	30.44085	1
114.40235	30.45327	3
114.38277	30.43822	8
114.33848	30.47961	18
114.36055	30.47173	1
114.36441	30.46945	1
114.291	30.48449	1
114.36173	30.47541	1
114.29099	30.48449	1
114.37774	30.47416	2
114.34866	30.47457	1
114.31906	30.43707	1
114.38152	30.47324	1
114.33959	30.48345	1
114.29099	30.48447	1
114.36534	30.46838	1
114.30542	30.48023	1
114.3145	30.46929	1
114.39817	30.45927	2
114.3558	30.47609	1
114.39601	30.44667	2
114.40741	30.44026	1
114.27669	30.46011	1
114.30581	30.48934	1
114.28151	30.45763	1
114.36436	30.47175	1
114.30841	30.48594	1
114.33394	30.49324	1
114.36244	30.47739	3
114.34984	30.45572	10
114.28914	30.48436	1
114.36557	30.47164	2
114.31188	30.4407	1
114.36009	30.47322	2
114.31721	30.47835	1
114.3575	30.47161	1
114.30663	30.48677	2
114.39554	30.45994	2
114.36627	30.47063	1
114.40857	30.43273	2
114.31828	30.47692	1
114.39361	30.44898	1
114.29075	30.48472	1
114.3273	30.48294	4
114.31293	30.47944	1
114.27861	30.45819	1
114.33058	30.49366	1
114.29633	30.48252	1
114.28235	30.48232	1
114.3825	30.47399	1
114.3823	30.47371	1
114.38344	30.44884	1
114.32462	30.47999	4
114.34406	30.4607	2
114.28108	30.48733	1
114.30627	30.48963	2
114.31054	30.47998	1
114.31184	30.44419	1
114.31657	30.48543	1
114.32182	30.47384	1
114.27942	30.4833	1
114.30713	30.47704	1
114.35708	30.47751	2
114.313	30.44079	1
114.32438	30.48105	1
114.30533	30.48869	1
114.32536	30.47584	1
114.31237	30.44389	2
114.31429	30.47516	11
114.31829	30.47675	1
114.3162	30.44239	3
114.27324	30.47966	1
114.41037	30.43216	1
114.34019	30.48966	1
114.34016	30.48934	1
114.35832	30.47462	1
114.30583	30.48024	1
114.36266	30.47042	1
114.3356	30.49048	1
114.30573	30.48028	1
114.32076	30.48569	1
114.36233	30.4774	5
114.36237	30.47731	1
114.30537	30.4873	1
114.30822	30.4842	1
114.33381	30.46603	1
114.33722	30.47356	1
114.31003	30.47788	1
114.28146	30.48794	1
114.363433	30.45708	12
114.39074	30.44506	1
114.31916	30.43669	2
114.3572089	30.4778311	6
114.339498	30.463373	12
114.31825	30.48415	2
114.37923	30.4566	1
114.32429	30.46959	16
114.32122	30.47583	1
114.33503	30.46274	1
114.376266	30.442648	6
114.31612	30.48374	1
114.28777	30.48497	1
114.34794	30.45831	3
114.36108	30.47013	1
114.30661	30.48389	1
114.30969	30.47625	1
114.3117	30.48858	2
114.36394	30.47034	1
114.31827	30.49378	1
114.30809	30.48962	4
114.34434	30.47909	1
114.32489	30.46903	1
114.34854	30.48163	2
114.36297	30.47316	5
114.30987	30.46705	1
114.31231	30.44466	3
114.33693	30.47513	1
114.30934	30.48062	2
114.31425	30.47291	1
114.3129	30.47867	2
114.29362	30.47959	3
114.31303	30.47174	1
114.28969	30.48954	1
114.32157	30.48285	1
114.2619	30.48009	1
114.30907	30.45354	1
114.36054	30.47427	1
114.38265	30.46997	9
114.31079	30.47072	1
114.30533	30.47638	1
114.27162	30.48013	1
114.30683	30.4541	1
114.30683	30.4541	1
114.31226	30.45165	1
114.37838	30.46438	2
114.37771	30.46351	5
114.3757	30.46505	1
114.32417	30.4928	1
114.3068	30.485546	2
114.311904	30.48875	1
114.33899	30.48369	1
114.35648	30.47163	2
114.31272	30.47798	13
114.394058	30.458181	4
114.363693	30.471887	1
114.358642	30.460138	2
114.29914	30.456686	1
114.275077	30.465768	7
114.307846	30.472124	20
114.381118	30.466512	19
114.317504	30.475807	7
114.317008	30.438261	21
114.3846702	30.45163352	2
114.3824318	30.4736263	1
114.3570844	30.47165125	4
114.353012	30.458703	139
114.382987	30.472389	14
114.382286	30.473646	27
114.362991	30.471885	7
114.285766	30.483573	16
114.381256	30.460685	18
114.412338	30.431381	15
114.36132	30.468032	19
114.338989	30.48998	2
114.3352753	30.4827665	3
114.25452	30.47813	1
114.362876	30.441484	13
114.372917	30.466413	6
114.281005	30.464895	10
114.285552	30.482604	6
114.381019	30.433006	8
114.332191	30.483762	1
114.388885	30.468719	3
114.331413	30.482318	1
114.341239	30.478984	3
114.396794	30.438321	1
114.325	30.4805	40
114.388	30.4632	1
114.388	30.4632	3
114.387	30.4609	2
114.274803	30.478326	2
114.290397	30.487039	7
114.345	30.4862	2
114.312154	30.480652	1
114.278927	30.480781	2
114.277175	30.455698	1
114.3389455	30.4806882	1
114.363349	30.472389	17
114.402481	30.442131	1
114.312118	30.479291	8
114.379997	30.473802	23
114.354129	30.476828	7
114.353743	30.477967	10
114.262962	30.441515	15
114.302076	30.479767	6
114.30357	30.482943	8
114.260585	30.440948	20
114.307616	30.485409	18
114.37725	30.474979	10
114.390249	30.465987	2
114.280437	30.47564	2
114.405123	30.433645	20
114.375472	30.435333	8
114.260897	30.437639	3
114.351707	30.470188	8
114.370285	30.48166	6
114.353691	30.487947	9
114.295211	30.477179	8
114.373448	30.462811	8
114.269035	30.442754	12
114.341682	30.463311	6
114.309845	30.49231	12
114.298739	30.482807	92
114.255545	30.443262	6
114.264595	30.439792	8
114.337363	30.461322	15
114.336508	30.490402	6
114.268775	30.452819	1
114.35025	30.474695	1
114.349868	30.473651	2
114.34441	30.48014	1
114.339	30.48175	1
114.347129	30.466722	1
114.261593	30.461397	6
114.265823	30.429584	232
114.34539	30.486255	1
114.34008	30.491104	4
114.3577706	30.4727834	16
114.367279	30.462056	35
114.35714	30.47253	2
114.314	30.4381	3
114.36395	30.46907	1
114.355	30.4747	1
114.38962	30.46629	2
114.396161	30.442578	1
114.31226	30.47674	1
114.371429	30.466205	4
114.276609	30.480486	1
114.386559	30.458551	1
114.341	30.4821	1
114.356476	30.471893	5
114.319351	30.494583	12
114.364852	30.47174	3
114.38245	30.46875	1
114.40091	30.45405	2
114.31111	30.48188	2
114.35588	30.477	1
114.3063068	30.47116502	6
114.40091	30.45405	1
114.330467	30.480304	5
114.324621	30.478322	1
114.34005	30.49115	1
114.3442896	30.48034831	2
114.31089	30.47531006	2
114.3024	30.47139	1
114.34265	30.47837	11
114.34825	30.47357	1
114.31828	30.47434	1
114.35025	30.47573	1
114.35293	30.47535	1
114.31121	30.44536	1
114.38557	30.44038	3
114.40285	30.45358	1
114.38358	30.43948	1
114.38478	30.44802	2
114.2725	30.47998	1
114.28253	30.4906	3
114.27391	30.48344	1
114.38815	30.44219	1
114.32506	30.4817	1
114.2713	30.47305	1
114.38778	30.46824	1
114.32127	30.46788	2
114.341	30.4821	1
114.34922	30.45579	1
114.33846	30.4843	1
114.31257	30.48336	1
114.31257	30.48336	1
114.31959	30.43736	1
114.33238	30.48332	1
114.333679	30.494049	1
114.33872	30.48397	1
114.31617	30.47859	1
114.35829	30.47348	1
114.38338	30.46788	1
114.27556	30.45947	1
114.31554	30.48402	1
114.28557	30.48641	1
114.32374	30.4352	1
114.27556	30.45935	1
114.35278	30.45848	1
114.32259	30.46958	1
114.31764	30.43745	1
114.30888	30.47966	1
114.31549	30.44613	1
114.31549	30.44613	1
114.28082	30.47552	1
114.31293	30.47308	1
114.31574	30.48141	1
114.31311	30.48153	2
114.31887	30.45004	1
114.31174	30.44419	1
114.31174	30.44419	1
114.36361	30.47022	1
114.27639	30.45533	1
114.28557	30.48697	1
114.3128	30.44246	1
114.31085	30.48206	1
114.39508	30.47741	178
114.4107229	30.48422607	243
114.39479	30.47651	515
114.4008011	30.47978706	83
114.4342746	30.45679525	224
114.4102317	30.48356241	56
114.43016	30.43667	164
114.46118	30.43588	220
114.40846	30.4823	378
114.403012	30.478521	77
114.4218294	30.49249593	117
114.3957261	30.48356281	52
114.46286	30.43514	70
114.4223577	30.4936907	49
114.42848	30.44485	89
114.3833852	30.47636266	105
114.423405	30.43601156	117
114.43225	30.45835	82
114.41014	30.477273	278
114.4000757	30.45883247	271
114.43236	30.47408	86
114.411	30.4774	114
114.40454	30.45871	32
114.3939896	30.47474098	326
114.3903428	30.4813716	227
114.41123	30.4848	66
114.45106	30.45229	183
114.394754	30.476369	206
114.39572	30.48409	21
114.42339	30.44083	629
114.38605	30.47493	111
114.411375	30.490544	182
114.3969727	30.48015976	121
114.39543	30.4843	402
114.44475	30.47826	281
114.416	30.4821	144
114.40984	30.46576	195
114.4342961	30.46217531	329
114.41333	30.48766	258
114.4066	30.47305	114
114.392812	30.47056044	181
114.3934326	30.47862053	515
114.420236	30.478789	798
114.433854	30.462024	278
114.4113279	30.45749022	402
114.409599	30.478921	721
114.410824	30.484567	128
114.3958312	30.48066325	642
114.3927	30.4694	142
114.38838	30.47837	74
114.4284	30.44361	166
114.45957	30.44093	234
114.385597	30.502189	53
114.42114	30.44035	79
114.44427	30.47884	138
114.408439	30.472471	53
114.449	30.48805	463
114.4233	30.49355	319
114.41148	30.46674	265
114.3832164	30.47917263	740
114.412	30.4763	174
114.414329	30.489364	60
114.44205	30.45269	117
114.43833	30.49434	92
114.4325	30.45888	49
114.381721	30.479446	419
114.38289	30.47467	44
114.3879686	30.47563273	103
114.3888499	30.47915161	672
114.39585	30.47892	148
114.38513	30.47495	28
114.419584	30.439539	36
114.395868	30.481468	64
114.387424	30.47605465	97
114.38256	30.4759	109
114.38767	30.47109	30
114.43528	30.46174	77
114.4054406	30.45992	61
114.4034189	30.47777873	195
114.40977	30.48997	24
114.3957521	30.48404132	72
114.4248217	30.44068368	51
114.44395	30.46463	111
114.4372	30.48493	113
114.4204498	30.4553106	363
114.38799	30.47134	36
114.38261	30.47482	56
114.39138	30.472126	610
114.38198	30.47471	41
114.43003	30.43271	20
114.44711	30.4769	72
114.43606	30.45115	57
114.38855	30.4789	17172
114.3879	30.47432	15449
114.403097	30.474922	13663
114.411364	30.479746	8597
114.41958	30.43954	17423
114.4105161	30.47834967	3252
114.3990432	30.48539836	13206
114.41183	30.46679	13661
114.4162527	30.48419747	12960
114.43378	30.46223	11633
114.43728	30.45163	5808
114.3896866	30.47276878	3847
114.45973	30.43583	9256
114.41175	30.47826	2264
114.40942	30.45983	3971
114.385	30.47456	3660
114.43273	30.458	6842
114.4314616	30.46344169	2932
114.40454	30.4733	6409
114.3974572	30.48255063	3198
114.413681	30.476676	1253
114.42041	30.46206	1907
114.42047	30.4873	1627
114.44609	30.47776	799
114.426354	30.445291	4387
114.40868	30.47179	1441
114.4461103	30.47721788	1641
114.4318451	30.46347334	1085
114.3958426	30.4833588	567
114.4018	30.45719	424
114.42921	30.45013	721
114.4094861	30.47907071	215
114.44568	30.43815	1271
114.387887	30.474303	695
114.4342801	30.45708699	1003
114.41149	30.46964	192
114.41021	30.48606	1299
114.41162	30.49059	835
114.4229777	30.43832862	242
114.41175	30.47826	228
114.42121	30.44395	348
114.4105	30.4573	575
114.46285	30.43581	214
114.40916	30.47306	706
114.42056	30.43707	369
114.43248	30.45887	626
114.4016993	30.47594026	1128
114.3992328	30.48398016	447
114.43262	30.47794	527
114.4315567	30.45712705	172
114.4133696	30.47315526	79
114.41196	30.49084	17
114.39586	30.48147	65
114.42443	30.44226	22
114.38946	30.48262	223
114.41025	30.48213	14
114.44841	30.48809	148
114.45635	30.45149	69
114.43347	30.450788	117
114.429045	30.449525	26
114.38891	30.47862	30
114.3905468	30.47922331	153
114.4334593	30.46237327	27
114.46239	30.43516	26
114.43833	30.49434	19
114.39498	30.47752	32
114.38541	30.47891	28
114.43051	30.43365	34
114.4087812	30.46712158	26
114.391905	30.48032694	120
114.3903331	30.47581913	35
114.3909845	30.48051066	26
114.40247	30.47179	149
114.43201	30.45591	16
114.40966	30.47745	18
114.411689	30.47162	65
114.431709	30.466411	36
114.383361	30.476709	91
114.413	30.4729	31
114.420928	30.456031	21
114.409927	30.475677	23
114.4054699	30.46111489	406
114.445182	30.482955	833
114.387832	30.477329	220
114.38372	30.47575	22
114.42068	30.45601	25
114.3892301	30.47925671	99
114.4025551	30.47572263	63
114.39968	30.48546	22
114.413	30.4761	57
114.4344594	30.47711968	72
114.4167	30.4895	59
114.41735	30.4832	82
114.4193	30.43808	13
114.41976	30.43642	41
114.4023145	30.47042508	325
114.38256	30.47474	17
114.39617	30.47725	98
114.4419	30.49507	62
114.41002	30.47791	17
114.422817	30.465057	26
114.4109339	30.47649056	56
114.411468	30.485095	21
114.39908	30.48589	35
114.42135	30.48356	105
114.42997	30.49219	30
114.38589	30.47497	22
114.3904611	30.4722021	35
114.421749	30.492274	600
114.431861	30.466304	20
114.412	30.476	8
114.4085004	30.46857042	60
114.390168	30.48418235	7
114.4211537	30.45203478	59
114.3846	30.4771	16
114.3917084	30.47412402	14
114.4414	30.45046	12
114.4020028	30.48405983	11
114.41513	30.48199	7
114.42169	30.4429	21
114.41372	30.46643	43
114.46147	30.43922	8
114.42758	30.44587	16
114.43691	30.49518	23
114.43246	30.46156	10
114.41336	30.48446	39
114.45066	30.44719	44
114.388145	30.473232	34
114.4147501	30.4692519	30
114.410247	30.475835	9
114.411048	30.491207	13
114.404	30.4723	21
114.409072	30.47521023	11
114.38681	30.47721	13
114.3970314	30.48422303	17
114.3893127	30.47783089	5
114.46505	30.47921	13
114.39589	30.48185	19
114.39583	30.4808	5
114.3849	30.47434	20
114.403403	30.457943	22
114.3932812	30.47681836	44
114.4112	30.48442	22
114.41214	30.46665	15
114.4617	30.43706	45
114.43886	30.4934	70
114.45605	30.45062	31
114.41779	30.46402	36
114.43399	30.45894	33
114.44396	30.45717	32
114.39022	30.473506	52
114.402806	30.4804163	26
114.411186	30.478046	27
114.383902	30.479219	32
114.43206	30.465749	14
114.413	30.4761	22
114.4083285	30.47958306	10
114.4008815	30.4850623	8
114.39625	30.4868	10
114.39522	30.4768	9
114.4290695	30.49349976	21
114.391304	30.4825325	27
114.38497	30.47589	19
114.39476	30.48398	15
114.40538	30.47487	8
114.4209	30.48347	21
114.43206	30.4575	12
114.41084	30.48822	8
114.39574	30.48477	28
114.44226	30.46303	17
114.41353	30.48347	24
114.39408	30.47441	39
114.3833881	30.4746976	14
114.4196851	30.48695285	31
114.3970724	30.4759623	57
114.4451201	30.4823422	25
114.430015	30.468551	11
114.386001	30.480699	43
114.394851	30.484315	12
114.383285	30.474672	12
114.402	30.4753	44
114.465599	30.474588	104
114.392501	30.4691	6
114.4401779	30.45179768	5
114.3890335	30.4798606	7
114.4116206	30.49128389	9
114.41776	30.483698	19
114.385	30.4748	18
114.4061596	30.46443152	10
114.395863	30.482655	2
114.4425	30.47998	14
114.3967	30.48641	6
114.41286	30.46848	11
114.42324	30.44375	9
114.4457	30.43386	29
114.4233	30.44046	7
114.4188267	30.4380011	106
114.392867	30.47331	34
114.43124	30.45921	8
114.42975	30.49179	15
114.397453	30.486808	12
114.444969	30.478572	346
114.43975	30.488826	7
114.395965	30.474065	70
114.402221	30.476446	4
114.4214092	30.48932427	21
114.4036703	30.48414985	4
114.4416295	30.4596479	51
114.422137	30.49086724	91
114.4216222	30.44035129	64
114.4399116	30.46381673	21
114.4086448	30.46747597	4
114.40336	30.45829	13
114.3938	30.47544	6
114.408462	30.482302	8
114.4439	30.47855	3
114.44847	30.47578	24
114.4617	30.43979	195
114.41001	30.46742	13
114.40344	30.4656	29
114.40491	30.48441	13
114.4316	30.46269	7
114.41356	30.47246	3
114.41975	30.4634	9
114.42555	30.44065	10
114.41161	30.49058	4
114.44063	30.45154	17
114.420113	30.43405892	19
114.40261	30.486074	2
114.408	30.475492	30
114.3970724	30.4759623	185
114.4354206	30.4632574	8
114.383979	30.475791	5
114.432197	30.463693	44
114.409301	30.475652	8
114.42633	30.437799	4
114.444969	30.478576	39
114.38623	30.475601	15
114.383605	30.474634	11
114.429153	30.466302	18
114.431006	30.46611	9
114.432449	30.468426	11
114.3916326	30.47881084	20
114.4227205	30.48332574	14
114.4066824	30.47401638	7
114.4253725	30.44026828	17
114.3958862	30.483514	10
114.4022483	30.48015381	4
114.395899	30.48357395	8
114.3848093	30.47886773	2
114.3980957	30.4873112	80
114.3907037	30.48212928	30
114.3919111	30.47940421	3
114.3830032	30.47521973	2
114.4597321	30.43583488	7
114.4206878	30.456012	5
114.423466	30.474161	22
114.4352	30.48791	18
114.45057	30.44263	16
114.45233	30.44463	3
114.44835	30.47581	1
114.40835	30.45971	4
114.3983	30.48489	2
114.41379	30.48288	13
114.41219	30.46977	3
114.46337	30.43548	50
114.42771	30.44836	5
114.45979	30.44123	43
114.41844	30.46237	18
114.43246	30.46156	2
114.41931	30.48259	5
114.4298	30.43695	9
114.4518	30.45248	7
114.42565	30.44091	7
114.44849	30.48047	12
114.39154	30.47876	2
114.41091	30.49048	3
114.41996	30.43435	5
114.40203	30.45607	40
114.43608	30.45556	3
114.4086	30.46639	5
114.40974	30.47822	3
114.41116	30.44777	127
114.398661	30.482335	3
114.458502	30.491845	5
114.408813	30.468079	8
114.4045491	30.4856437	31
114.410469	30.485589	6
114.425992	30.4688059	6
114.420455	30.481925	3
114.398275	30.47688	7
114.43222	30.465791	11
114.412254	30.468517	3
114.430793	30.488506	2
114.442726	30.476335	7
114.420837	30.442945	5
114.413	30.4916	7
114.412	30.4761	2
114.44886	30.460107	6
114.4238599	30.44061605	3
114.4047032	30.45981391	2
114.433916	30.48998264	27
114.4213327	30.44438178	4
114.3923302	30.47893962	4
114.3950155	30.47618734	2
114.4102478	30.49128389	23
114.38979	30.4721	1
114.42049	30.48934	1
114.4508229	30.45403399	3
114.3927096	30.4694073	2
114.39007	30.47205	8
114.4388241	30.49486708	3
114.39571	30.47897	10
114.40404	30.4879	5
114.4417301	30.45932292	2
114.436126	30.464075	7
114.41692	30.484394	3
114.423981	30.435354	1
114.397567	30.478912	1
114.392223	30.476343	3
114.399597	30.487834	5
114.408836	30.475002	16
114.411201	30.478038	1
114.403163	30.479368	4
114.421509	30.463234	2
114.4268447	30.4645917	1
114.3998782	30.4760689	8
114.419776	30.448965	1
114.405975	30.476852	91
114.4331158	30.468597	7
114.419708	30.460132	1
114.4063225	30.4711654	5
114.419676	30.454105	2
114.443836	30.462422	10
114.421241	30.486707	12
114.406044	30.467023	11
114.384132	30.475894	1
114.438972	30.454029	6
114.426246	30.438066	1
114.453079	30.462574	16
114.411209	30.467723	11
114.386489	30.474369	11
114.409431	30.476905	10
114.390785	30.475082	10
114.404556	30.477489	7
114.428871	30.462047	23
114.392875	30.473831	5
114.421587	30.477397	31
114.438057	30.48877	24
114.423	30.4813	1
114.421	30.4597	1
114.412	30.4858	5
114.411521	30.491477	1
114.411	30.476	1
114.393	30.4841	3
114.39	30.4769	1
114.424	30.4834	1
114.4082952	30.46803948	23
114.420585	30.49175	13
114.4237142	30.43527693	2
114.40918	30.47624	3
114.409098	30.468496	21
114.38866	30.47613	5
114.44062	30.45091	45
114.43913	30.48633	12
114.3893799	30.47768189	4
114.4040239	30.48647648	15
114.3923693	30.4805627	4
114.3844931	30.47519755	5
114.3964233	30.48316956	8
114.3932171	30.47127852	52
114.40965	30.45941	6
114.45343	30.44754	12
114.45292	30.44325	3
114.39745	30.48531	2
114.41348	30.47046	2
114.42606	30.44468	47
114.42858	30.49079	9
114.43179	30.46212	13
114.4316	30.46269	60
114.43333	30.45733	6
114.4138	30.48287	2
114.42427	30.43773	6
114.41166	30.49029	3
114.39282	30.46989	60
114.41168	30.49148	1
114.39531	30.47711	5
114.384056	30.474851	7
114.404827	30.479903	2
114.44793	30.480566	11
114.404905	30.479376	2
114.439804	30.444469	6
114.4059773	30.4782108	2
114.40248	30.47179	8
114.459772	30.436908	57
114.418215	30.441092	2
114.41661	30.47626	2
114.41049	30.4573	2
114.43626	30.43899	4
114.42945	30.43297	1
114.45214	30.4445	6
114.40483	30.47991	3
114.40998	30.4828	1
114.44418	30.47838	1
114.44449	30.47865	2
114.44519	30.47822	4
114.42867	30.46124	1
114.42992	30.46063	1
114.43521	30.45595	4
114.42076	30.43597	4
114.42382	30.43735	1
114.41872	30.43285	2
114.45289	30.4475	3
114.45215	30.44554	3
114.45227	30.44507	4
114.45346	30.44301	1
114.40923	30.45508	2
114.39551	30.4782	1
114.39587	30.48152	1
114.39589	30.48244	2
114.40002	30.4859	2
114.39836	30.4854	1
114.39897	30.48515	1
114.41312	30.48503	2
114.41489	30.48792	1
114.41027	30.46536	7
114.41031	30.46455	3
114.41076	30.46673	1
114.40644	30.46767	39
[truncated: 22,543 more rows]
